# Supplementary material for: Medermycin Inhibits TNFα-Promoted Inflammatory Reaction in Human Synovial Fibroblasts
Source: Int J Mol Sci. 2023 Sep 8;24(18):13871. doi: 10.3390/ijms241813871 (PMC10531480; doi:10.3390/ijms241813871)
Supplement: Supplementary file 1 [file ijms-24-13871-s001.zip]

Archive with 3 entries (3 files):
- supplementary figure S1.pdf
- Supplementary Table S1 submission.xls
- Supplementary Table S2 submission.xlsx
