# Supplementary material for: Medermycin Inhibits TNFα-Promoted Inflammatory Reaction in Human Synovial Fibroblasts
Source: Int J Mol Sci. 2023 Sep 8;24(18):13871. doi: 10.3390/ijms241813871 (PMC10531480; doi:10.3390/ijms241813871)
Supplement: Supplementary file 1 [file ijms-24-13871-s001.zip › Supplementary Table S1 submission.xls]

## Sheet: 1688520444392_146f013ba9001
Supplementary Table 1. Differential expression genes (DEGs) between vehicle- and TNFα-treated cells and between TNFα- and TNFα+medermycin (MED)-treated cells.
Gene ID	Gene Symbol	log2 (TNF / vehicle)	Qvalue (TNF / vehicle)	log2 (TNF_Med / TNF)	Qvalue (TNF_Med / TNF)
19	'ABCA1'	0.445777	6.87304e-05	-0.741081	9.71854e-12
10060	'ABCC9'	0.932429	1.61154e-08	-1.24186	2.15755e-13
23	'ABCF1'	0.450185	1.86431e-09	-0.580454	3.7989e-17
7920	'ABHD16A'	0.323346	0.0498013	-0.316956	0.0262393
10006	'ABI1'	0.318687	0.00362483	-0.325561	0.000599734
25890	'ABI3BP'	0.305926	0.00564332	-0.59377	8.54089e-10
25	'ABL1'	0.424906	9.83591e-10	-1.2215	3.45533e-68
27	'ABL2'	0.199531	0.0258824	-0.895956	6.00833e-39
22885	'ABLIM3'	0.407485	6.14168e-05	-0.615238	1.0471e-10
29	'ABR'	0.553987	2.7899e-18	-1.03285	6.69473e-56
25841	'ABTB2'	0.930482	3.68651e-08	-0.765559	2.29723e-06
51554	'ACKR4'	2.46393	0.0119487	-3.17302	0.0014102
48	'ACO1'	0.340552	6.69926e-08	-0.400463	2.36284e-11
51	'ACOX1'	0.341615	0.0399548	-0.482484	0.000340315
2180	'ACSL1'	0.270673	0.0270664	-0.38805	0.000223666
87	'ACTN1'	0.197259	0.000213819	-0.400283	6.27083e-19
10096	'ACTR3'	0.397091	8.84865e-15	-0.439481	1.37109e-19
8728	'ADAM19'	0.67403	8.06181e-17	-1.70752	1.27112e-83
101	'ADAM8'	1.26401	1.56197e-06	-1.07463	8.89455e-06
81792	'ADAMTS12'	0.327936	4.51087e-05	-0.860735	2.09654e-26
11174	'ADAMTS6'	0.341778	0.00843453	-1.08783	1.67491e-19
103	'ADAR'	0.540191	5.20358e-25	-1.17908	9.49712e-107
9289	'ADGRG1'	0.99436	1.67515e-19	-0.839544	9.96491e-15
64123	'ADGRL4'	0.297844	0.00345723	-0.627525	2.49504e-12
135	'ADORA2A'	2.58924	1.08644e-05	-2.09912	5.82612e-05
54936	'ADPRS'	0.514936	1.16071e-05	-0.472605	1.38492e-05
84830	'ADTRP'	1.12494	0.0190827	-1.31262	0.00186006
60312	'AFAP1'	0.243834	1.46058e-05	-0.907024	3.21535e-64
3899	'AFF3'	1.09419	8.82314e-13	-1.26334	6.54554e-16
27161	'AGO2'	0.315733	0.000101724	-1.06744	1.18153e-47
56894	'AGPAT3'	0.246065	0.00110202	-0.597395	1.86471e-19
375790	'AGRN'	0.228334	0.00179273	-0.463624	4.24572e-15
196	'AHR'	0.547698	5.0196e-08	-0.266043	0.00958438
64853	'AIDA'	0.321608	2.11014e-05	-0.421573	3.55488e-09
9590	'AKAP12'	0.312527	1.67117e-06	-0.847103	2.10001e-47
11214	'AKAP13'	0.25926	0.0292288	-1.01871	1.65824e-24
79647	'AKIRIN1'	0.299478	0.00251067	-0.268912	0.00316799
231	'AKR1B1'	0.635435	3.31414e-33	-0.293921	1.92169e-08
10000	'AKT3'	0.299049	0.000811267	-0.85144	5.89527e-25
214	'ALCAM'	0.339665	8.89174e-12	-0.713808	3.09883e-51
220	'ALDH1A3'	0.841832	9.62732e-81	-0.983998	6.16311e-124
219	'ALDH1B1'	0.408905	6.92975e-05	-0.928686	2.29149e-20
347902	'AMIGO2'	0.286515	7.77268e-05	-0.519364	4.62326e-15
83607	'AMMECR1L'	0.396693	0.00147837	-0.413272	0.000274667
272	'AMPD3'	1.23327	1.94053e-12	-1.36951	9.29522e-14
155185	'AMZ1'	1.64666	1.44998e-31	-3.25578	6.0631e-74
51129	'ANGPTL4'	1.19637	0.00288165	-2.20805	7.05362e-08
51479	'ANKFY1'	0.309666	0.000522218	-0.985491	1.30734e-30
23141	'ANKLE2'	0.789302	1.35239e-33	-1.2185	9.27939e-81
23253	'ANKRD12'	0.395963	0.0260755	-0.552271	0.00023297
84079	'ANKRD27'	0.398026	0.000469719	-0.589759	2.88626e-08
651746	'ANKRD33B'	1.17161	5.24911e-14	-1.94089	5.40381e-32
91369	'ANKRD40'	0.283519	0.00504867	-0.651781	3.24627e-13
196527	'ANO6'	0.416931	1.16991e-07	-0.737374	4.73895e-23
118429	'ANTXR2'	0.812873	4.24544e-43	-1.28212	1.35149e-93
323	'APBB2'	0.415271	5.04372e-08	-0.618697	6.14308e-17
200558	'APLF'	1.04768	0.0120095	-0.935813	0.0125015
200316	'APOBEC3F'	0.631552	0.0217118	-0.536779	0.0301228
60489	'APOBEC3G'	0.806692	4.24316e-06	-0.894301	1.8837e-07
8542	'APOL1'	0.869168	9.77278e-10	-0.88888	4.11718e-10
23780	'APOL2'	1.52057	5.23732e-57	-1.13279	5.83552e-34
80833	'APOL3'	2.05588	3.26542e-23	-1.9647	1.04824e-21
80830	'APOL6'	1.66412	2.88833e-61	-2.04394	2.62029e-83
375	'ARF1'	0.132525	0.0207627	-0.111329	0.0263417
377	'ARF3'	0.369914	1.24222e-10	-0.672625	6.64888e-36
58504	'ARHGAP22'	0.54821	1.37656e-08	-0.868853	4.95733e-20
83478	'ARHGAP24'	0.913017	3.57213e-09	-1.66327	2.48587e-25
57514	'ARHGAP31'	1.42264	2.21392e-46	-2.45571	5.96437e-105
9181	'ARHGEF2'	0.330403	4.78633e-06	-0.341772	5.22702e-07
64283	'ARHGEF28'	0.258557	0.00504477	-0.259835	0.0021743
55701	'ARHGEF40'	1.0308	2.93626e-28	-1.41498	2.07413e-47
56938	'ARNTL2'	1.05677	2.46438e-40	-1.73307	1.22927e-93
10093	'ARPC4'	0.20018	0.00950612	-0.141351	0.0448698
10092	'ARPC5'	0.145221	0.0397802	-0.236096	0.00013296
408	'ARRB1'	0.905551	5.48521e-07	-0.762385	1.2054e-05
84896	'ATAD1'	0.258475	0.0437007	-0.323493	0.00217788
22809	'ATF5'	0.58217	7.01031e-08	-0.455232	4.03033e-05
79572	'ATP13A3'	0.853156	6.56967e-53	-1.32449	5.82654e-128
488	'ATP2A2'	0.184331	0.000687547	-0.461736	6.71174e-24
490	'ATP2B1'	1.06812	1.27667e-62	-1.55421	1.0747e-115
493	'ATP2B4'	0.279344	0.000122581	-1.5821	4.50266e-109
27032	'ATP2C1'	0.219209	0.0458867	-0.275003	0.00247206
51582	'AZIN1'	0.485282	7.55864e-21	-0.285462	2.40445e-08
2683	'B4GALT1'	1.17959	1.51195e-63	-1.37764	3.44978e-89
9334	'B4GALT5'	0.500576	5.85117e-12	-1.37837	9.0124e-73
25825	'BACE2'	0.22747	0.00174469	-0.29779	2.41507e-06
571	'BACH1'	0.361103	0.00132649	-0.866961	1.6834e-15
57597	'BAHCC1'	0.886197	9.65297e-09	-1.88598	2.06185e-29
578	'BAK1'	0.499143	1.17096e-06	-0.755718	1.86744e-14
10409	'BASP1'	0.368804	2.69094e-10	-0.368336	2.06439e-11
11177	'BAZ1A'	0.714262	2.18023e-14	-0.647334	1.99367e-12
9564	'BCAR1'	0.360211	1.78431e-07	-0.799694	1.87639e-33
597	'BCL2A1'	5.14441	2.9635e-45	-5.18815	8.57278e-45
599	'BCL2L2'	0.597993	2.52102e-09	-1.0685	2.39801e-26
602	'BCL3'	1.82313	1.1874e-22	-0.843126	5.50812e-07
54880	'BCOR'	0.58968	5.68152e-06	-0.4948	0.00014563
623	'BDKRB1'	7.65795	1.53523e-05	-2.86966	0.000238275
637	'BID'	0.679969	1.20699e-06	-0.500222	0.000215344
329	'BIRC2'	1.14089	4.5718e-84	-1.95161	6.26744e-236
330	'BIRC3'	4.05214	0	-3.92408	0
8548	'BLZF1'	0.344701	0.00686187	-0.705527	3.03023e-10
650	'BMP2'	2.65954	7.81664e-19	-1.43958	2.36957e-08
55589	'BMP2K'	0.329437	0.00979117	-0.519694	5.34227e-06
168667	'BMPER'	0.723891	0.00474247	-0.962978	3.97225e-05
646	'BNC1'	0.287438	0.00950612	-0.492666	3.00024e-07
666	'BOK'	0.296921	0.0172852	-0.358604	0.00112109
669	'BPGM'	0.907884	2.41056e-09	-0.626968	1.87951e-05
23476	'BRD4'	0.398776	6.23436e-05	-0.577686	7.00113e-11
65980	'BRD9'	0.309384	0.0163808	-0.503509	6.54707e-06
684	'BST2'	0.340103	6.20226e-05	-0.240075	0.00518553
84280	'BTBD10'	0.357564	0.00126376	-0.722072	9.66597e-14
11120	'BTN2A1'	0.821599	7.03365e-17	-0.707071	2.98763e-13
10385	'BTN2A2'	1.10098	8.84865e-15	-1.10426	4.81104e-15
11119	'BTN3A1'	0.694369	0.0013691	-0.855644	9.84173e-06
11149	'BVES'	0.466361	0.0312441	-0.890415	1.76958e-06
9689	'BZW1'	0.168043	0.00102468	-0.100922	0.0375646
84419	'C15orf48'	3.49495	5.56174e-12	-2.81198	3.79434e-10
124944	'C17orf49'	0.466411	0.000585379	-0.302402	0.023664
114897	'C1QTNF1'	3.20361	5.29048e-98	-3.37649	3.43308e-105
716	'C1S'	0.973554	0.00774546	-0.891156	0.00448467
718	'C3'	4.61839	6.0754e-32	-4.07966	5.01413e-31
79669	'C3orf52'	0.962899	2.79121e-07	-1.121	1.291e-09
56951	'C5orf15'	0.576253	3.16587e-14	-0.811519	4.50572e-27
352999	'C6orf58'	4.86699	0.000648158	-7.28734	2.49258e-05
81688	'C6orf62'	0.207149	0.00966178	-0.541944	1.02993e-15
377677	'CA13'	0.815351	0.0271566	-1.14859	0.00037917
767	'CA8'	2.07245	4.39548e-75	-2.00267	1.34963e-65
51719	'CAB39'	0.434233	6.61307e-12	-0.725511	5.52395e-32
23705	'CADM1'	1.28131	2.21392e-46	-1.57956	3.6098e-68
10241	'CALCOCO2'	0.323531	0.000158244	-0.320176	6.15676e-05
800	'CALD1'	0.36066	1.57478e-12	-0.883056	3.12921e-74
814	'CAMK4'	0.64463	0.00157382	-0.676685	0.000329046
10645	'CAMKK2'	0.365692	0.00532581	-0.946746	1.7903e-15
124583	'CANT1'	0.543379	5.58147e-15	-1.35012	3.33953e-80
10487	'CAP1'	0.208116	2.06783e-05	-0.145323	0.00173622
829	'CAPZA1'	0.188902	0.00568512	-0.327461	1.64936e-08
8573	'CASK'	0.410272	0.00551002	-0.659599	7.64137e-07
836	'CASP3'	0.75298	7.82094e-36	-0.558805	3.58006e-21
837	'CASP4'	0.654091	1.35954e-11	-0.603571	1.01383e-09
840	'CASP7'	0.695493	3.57911e-06	-0.445842	0.00222959
831	'CAST'	0.178363	0.0175012	-0.359938	3.65437e-09
865	'CBFB'	0.262262	0.00451598	-0.600695	1.64138e-13
868	'CBLB'	0.706499	0.00214074	-0.865503	8.94958e-05
92922	'CCDC102A'	0.591577	0.0365268	-0.633169	0.00968936
152137	'CCDC50'	0.248343	0.000171329	-0.466843	9.3524e-15
79780	'CCDC82'	0.543442	4.56532e-05	-0.543013	1.60711e-05
54520	'CCDC93'	0.467387	7.70774e-06	-0.538109	6.50117e-08
6347	'CCL2'	5.05812	0	-3.7422	0
6348	'CCL3'	6.57767	2.86478e-08	-2.50903	1.67244e-08
6352	'CCL5'	5.78899	7.28985e-147	-5.49463	2.06114e-155
83605	'CCM2'	0.314244	0.00691467	-0.434113	2.29212e-05
3491	'CCN1'	0.382991	1.03176e-20	-0.54405	1.83693e-46
595	'CCND1'	0.430361	8.5194e-28	-0.976615	1.31698e-142
8812	'CCNK'	0.224392	0.0425125	-0.236444	0.0115545
54462	'CCSER2'	0.32143	0.0194442	-0.659104	2.78833e-08
29126	'CD274'	1.03682	1.0085e-10	-1.19153	8.48707e-14
23607	'CD2AP'	0.351335	0.00270475	-0.795554	1.43579e-14
960	'CD44'	0.501898	7.17776e-43	-0.784706	3.27402e-113
961	'CD47'	0.982858	1.72916e-38	-1.09376	8.02591e-46
966	'CD59'	0.239023	2.96187e-07	-0.227374	8.71289e-08
970	'CD70'	1.29055	6.79568e-14	-1.05886	1.67034e-10
972	'CD74'	1.07697	0.0174983	-1.07108	0.00851555
3732	'CD82'	1.50565	5.00959e-66	-1.55332	1.69383e-71
998	'CDC42'	0.224533	8.30772e-05	-0.342514	1.08404e-11
10435	'CDC42EP2'	0.842329	7.74129e-12	-1.94496	2.81886e-45
23580	'CDC42EP4'	0.505397	1.73385e-05	-0.449024	7.26307e-05
56882	'CDC42SE1'	0.485364	3.08397e-09	-0.614469	2.93924e-15
56990	'CDC42SE2'	0.438489	0.000403487	-0.734508	2.04024e-10
55038	'CDCA4'	0.217458	0.0272541	-0.425259	2.20216e-07
1000	'CDH2'	0.310853	3.1458e-07	-0.851477	8.62024e-47
5128	'CDK17'	0.777799	5.77137e-18	-1.28756	2.07064e-43
1021	'CDK6'	0.962141	3.5897e-53	-2.33854	6.77567e-205
55573	'CDV3'	0.654889	9.30124e-35	-0.589861	2.82136e-30
57214	'CEMIP'	1.05882	0.00035929	-1.43891	4.72722e-07
23670	'CEMIP2'	0.602263	2.2829e-15	-0.746882	7.09751e-23
1062	'CENPE'	0.293304	0.00297679	-0.729987	9.91401e-17
9859	'CEP170'	0.49441	5.86711e-16	-1.02184	1.97228e-65
10087	'CERT1'	0.337698	0.0239893	-0.714195	2.03181e-08
629	'CFB'	1.12687	6.34379e-07	-1.10412	5.84591e-07
3075	'CFH'	0.916192	4.6258e-15	-0.840984	5.57556e-13
8837	'CFLAR'	1.33207	9.75782e-75	-2.04078	2.90085e-150
1105	'CHD1'	0.34626	0.00157515	-0.60956	2.32437e-09
26511	'CHIC2'	0.563392	1.80913e-06	-0.502457	9.41845e-06
5119	'CHMP1A'	0.180687	0.0308496	-0.161859	0.02496
128866	'CHMP4B'	0.428729	2.83898e-08	-0.335702	2.00329e-06
50515	'CHST11'	0.997445	3.10088e-28	-1.48534	3.36514e-57
51363	'CHST15'	1.50223	3.29652e-20	-1.74339	1.39442e-25
9435	'CHST2'	0.964928	1.04906e-07	-0.99022	1.98978e-08
57650	'CIP2A'	0.292924	0.00741118	-0.426445	1.82521e-06
150468	'CKAP2L'	0.775053	9.86707e-22	-0.879952	4.87898e-28
10970	'CKAP4'	0.173936	0.00306683	-0.293592	5.14379e-09
9076	'CLDN1'	3.23817	7.57145e-127	-4.14575	3.16439e-145
9069	'CLDN12'	0.525435	7.0035e-08	-0.815069	1.76854e-15
56650	'CLDND1'	0.419883	0.000191611	-0.281072	0.0102568
25932	'CLIC4'	0.271803	4.64096e-10	-0.423673	2.25503e-25
7461	'CLIP2'	0.767034	1.0677e-10	-1.01422	1.3088e-17
57396	'CLK4'	0.602217	0.0185674	-1.45724	4.53055e-10
1203	'CLN5'	0.414539	0.00656706	-0.291467	0.0407827
9575	'CLOCK'	0.291564	0.00722919	-1.03058	3.91224e-26
55907	'CMAS'	0.308197	0.00315199	-0.338851	0.00053643
129607	'CMPK2'	2.89348	9.66317e-11	-3.20348	5.75244e-12
123920	'CMTM3'	0.454644	8.71573e-05	-0.388518	0.000289674
54918	'CMTM6'	0.304214	9.73605e-05	-0.338336	2.11433e-06
9125	'CNOT9'	0.33778	8.57201e-05	-0.413761	2.54401e-07
8506	'CNTNAP1'	0.505711	2.41803e-07	-0.70749	5.48829e-12
83548	'COG3'	0.358721	0.0482284	-0.436371	0.00456085
85301	'COL27A1'	0.925562	1.1844e-18	-1.48859	4.59574e-40
1282	'COL4A1'	1.19922	2.52162e-70	-2.10264	1.14089e-159
1284	'COL4A2'	0.503936	8.44394e-24	-0.940035	1.0178e-86
50509	'COL5A3'	2.53508	0.00140688	-3.21292	8.26799e-05
1291	'COL6A1'	0.358474	5.3003e-07	-0.53025	6.22659e-15
1292	'COL6A2'	0.235425	0.00034273	-0.146663	0.0235743
1294	'COL7A1'	0.559834	0.0315815	-1.21486	1.06177e-07
23406	'COTL1'	0.295921	8.82893e-13	-0.116371	0.00953122
80315	'CPEB4'	0.47844	0.000512007	-0.326513	0.0140026
55313	'CPPED1'	0.26888	0.0106252	-0.374034	4.16075e-05
10488	'CREB3'	0.700296	5.2713e-15	-0.637003	1.696e-13
1398	'CRK'	0.177788	0.0401737	-0.736736	5.09351e-26
1435	'CSF1'	1.91741	3.89296e-129	-1.17675	1.50004e-69
1437	'CSF2'	7.52865	8.88609e-28	-4.21405	1.02835e-56
1454	'CSNK1E'	0.191135	0.015806	-0.210202	0.00159875
1465	'CSRP1'	0.254928	2.10367e-07	-0.2512	5.96903e-08
1469	'CST1'	2.11791	0.0433564	-1.85592	0.0359469
1488	'CTBP2'	0.251154	0.0106779	-0.22351	0.0118263
115908	'CTHRC1'	1.06943	4.02725e-26	-1.15517	5.1923e-30
1503	'CTPS1'	0.176308	0.0222355	-0.292833	3.16924e-06
1520	'CTSS'	2.65222	1.13995e-29	-2.85124	4.40776e-31
55917	'CTTNBP2NL'	0.425335	0.000435952	-1.1917	3.93183e-24
8453	'CUL2'	0.28842	0.008873	-0.366393	0.000141941
2919	'CXCL1'	3.58619	2.61202e-215	-1.24135	2.05047e-48
3627	'CXCL10'	9.37363	6.74237e-09	-5.32461	4.69119e-14
6373	'CXCL11'	7.9743	1.34872e-06	-7.95237	4.95704e-07
6374	'CXCL5'	3.73656	1.87058e-07	-3.07849	7.11164e-07
3576	'CXCL8'	7.03312	0	-2.7208	2.18948e-55
159013	'CXorf38'	0.421457	0.0179878	-0.837727	6.53307e-08
23191	'CYFIP1'	0.300355	5.11245e-06	-0.439506	7.18058e-13
1540	'CYLD'	0.967798	8.64241e-32	-0.93104	4.023e-31
1594	'CYP27B1'	1.49483	2.2909e-10	-0.974979	1.21526e-05
9267	'CYTH1'	0.373266	0.0188922	-0.765314	3.32987e-08
153090	'DAB2IP'	0.306513	0.0291066	-1.14436	1.50237e-22
23604	'DAPK2'	2.05676	1.49022e-10	-1.9185	7.14434e-11
1613	'DAPK3'	0.261698	0.00501269	-0.401939	3.2293e-06
1616	'DAXX'	0.405389	3.56048e-05	-0.351086	0.000169651
131566	'DCBLD2'	0.286646	2.5015e-12	-0.842198	2.61184e-102
55802	'DCP1A'	0.338423	0.00794134	-0.655538	4.04077e-09
54165	'DCUN1D1'	0.298609	0.0341117	-0.589483	6.77898e-07
23576	'DDAH1'	0.195269	0.0111646	-0.670514	5.51322e-26
84301	'DDI2'	0.316308	0.0325311	-1.00917	4.89026e-15
9188	'DDX21'	0.349509	2.98461e-10	-0.543419	7.36637e-27
11056	'DDX52'	0.28555	0.0228289	-0.370965	0.000690709
23586	'DDX58'	2.24287	1.68993e-111	-2.43347	9.81315e-127
55601	'DDX60'	0.848537	7.46978e-13	-1.32263	8.56467e-27
91351	'DDX60L'	0.812968	2.07125e-23	-1.36068	2.56643e-56
22898	'DENND3'	0.930016	3.39421e-14	-0.916901	5.70872e-16
23258	'DENND5A'	0.571183	9.29487e-16	-0.857591	1.83603e-31
79139	'DERL1'	0.242358	0.00960186	-0.226901	0.00523568
113455421	'DERPC'	0.442631	0.000377124	-0.297684	0.0102389
79132	'DHX58'	1.1418	1.50316e-09	-1.35421	6.17892e-13
1729	'DIAPH1'	0.211152	0.00136745	-0.45407	1.20612e-16
22894	'DIS3'	0.381301	6.64266e-05	-0.250715	0.00693507
10395	'DLC1'	0.237332	2.30394e-05	-0.651031	8.87089e-39
1738	'DLD'	0.267903	0.00887547	-0.305846	0.000908041
1739	'DLG1'	0.205147	0.0142781	-0.348168	4.964e-07
22839	'DLGAP4'	0.350667	6.64266e-05	-0.625255	9.20517e-14
1762	'DMWD'	0.365442	0.0134279	-0.308246	0.019025
3301	'DNAJA1'	0.624199	1.34331e-38	-0.120061	0.026604
54431	'DNAJC10'	0.240641	0.00265993	-0.388706	3.10995e-08
5611	'DNAJC3'	0.563181	1.19055e-09	-0.757801	4.37865e-16
23549	'DNPEP'	0.387538	0.000195579	-0.374047	0.000114033
55619	'DOCK10'	0.391536	0.000102814	-0.480472	3.73736e-07
9732	'DOCK4'	0.938722	5.34576e-14	-0.861115	5.8182e-12
85440	'DOCK7'	0.238016	0.00883058	-0.540777	1.42341e-10
84444	'DOT1L'	0.373278	0.00477273	-0.359411	0.00182718
55332	'DRAM1'	1.47729	6.3993e-141	-1.56095	2.83261e-155
29940	'DSE'	0.496672	2.0833e-07	-0.876317	9.52664e-21
1832	'DSP'	0.441531	4.20408e-06	-1.33415	7.51527e-42
151636	'DTX3L'	1.36004	9.84431e-53	-1.73311	4.77307e-76
23220	'DTX4'	2.03847	1.80929e-06	-1.92729	2.04703e-06
6993	'DYNLT1'	0.289255	0.0100855	-0.250929	0.0178403
10148	'EBI3'	3.62324	9.2613e-10	-3.39845	2.10713e-09
1889	'ECE1'	0.755028	1.21455e-33	-0.969585	3.0036e-51
23392	'ECPAS'	0.188977	0.0180921	-0.269994	0.000105474
1894	'ECT2'	0.177888	0.0378856	-0.21058	0.00242309
128178	'EDARADD'	1.2209	4.84117e-07	-2.01285	3.62432e-14
1906	'EDN1'	0.734075	8.9104e-23	-0.628393	4.98284e-18
79180	'EFHD2'	0.716508	1.07422e-31	-0.619434	7.74438e-26
79631	'EFL1'	0.412806	0.00175544	-0.612874	1.4239e-07
1947	'EFNB1'	1.21453	1.35727e-27	-1.54373	6.43518e-41
1956	'EGFR'	0.759654	7.76995e-41	-1.25819	2.67354e-103
54583	'EGLN1'	0.425628	9.99293e-06	-0.508098	1.20536e-08
10938	'EHD1'	1.09275	3.5296e-125	-1.26586	2.22283e-173
30844	'EHD4'	0.745818	6.93858e-37	-1.07324	1.47751e-74
5610	'EIF2AK2'	0.618149	1.29214e-18	-1.22095	3.57612e-63
1968	'EIF2S3'	0.221277	0.000114647	-0.299175	1.4564e-08
9470	'EIF4E2'	0.218793	0.0484291	-0.604866	2.68956e-12
1982	'EIF4G2'	0.433663	1.27726e-28	-0.548979	1.11347e-49
2004	'ELK3'	0.340142	9.6551e-07	-0.702378	2.29349e-26
8178	'ELL'	0.384009	0.00607846	-0.974607	2.01081e-14
22936	'ELL2'	0.32507	4.42344e-08	-0.742506	3.19898e-42
63916	'ELMO2'	0.40107	0.000499815	-0.388174	0.000346251
6924	'ELOA'	0.403572	2.46738e-06	-0.771928	9.20991e-21
79993	'ELOVL7'	1.31393	6.43107e-15	-1.52297	4.59921e-19
2013	'EMP2'	0.497631	6.76722e-06	-0.406233	0.000324836
57089	'ENTPD7'	0.446181	0.00488454	-1.51583	4.51875e-23
2037	'EPB41L2'	0.222523	0.00794134	-0.311202	5.24975e-05
94240	'EPSTI1'	2.22107	5.11696e-14	-2.49553	6.98506e-17
51752	'ERAP1'	0.592561	6.2798e-15	-0.904469	6.46005e-32
64167	'ERAP2'	0.581084	3.35589e-12	-0.887896	7.76376e-31
23085	'ERC1'	0.244348	0.0170801	-1.46966	7.28429e-52
2069	'EREG'	1.50609	6.63428e-122	-0.800936	2.13851e-41
2081	'ERN1'	1.23333	1.73697e-14	-0.911551	3.9103e-09
157570	'ESCO2'	0.407448	0.0226202	-0.346407	0.0297483
11082	'ESM1'	1.88452	8.28381e-201	-2.51836	0
2113	'ETS1'	1.09157	1.92673e-119	-1.12217	1.57547e-133
2120	'ETV6'	0.514097	6.2102e-05	-1.20381	1.27393e-20
51513	'ETV7'	2.11494	8.8169e-06	-2.30056	1.03385e-06
84141	'EVA1A'	0.43378	1.03664e-06	-0.620746	3.04465e-13
2121	'EVC'	0.350095	0.00137254	-1.56927	5.14934e-45
54536	'EXOC6'	0.734439	7.03704e-07	-1.08071	2.53199e-13
2131	'EXT1'	0.223816	4.55293e-05	-0.479639	2.78143e-22
83641	'FAM107B'	0.820502	3.70952e-30	-0.61351	4.9972e-19
83541	'FAM110A'	0.775338	0.000117198	-1.22694	9.95386e-11
90362	'FAM110B'	1.48823	1.28128e-20	-3.02028	1.25441e-52
92689	'FAM114A1'	0.357462	0.00011936	-0.546735	6.2468e-10
84668	'FAM126A'	0.320152	0.000645449	-0.952467	1.0721e-31
283635	'FAM177A1'	0.524554	2.26463e-05	-0.678898	4.71264e-09
157769	'FAM91A1'	0.319802	6.243e-06	-0.518391	6.63454e-15
355	'FAS'	0.544503	1.09927e-07	-1.14396	5.15644e-28
2195	'FAT1'	0.218535	0.00104333	-1.47335	3.12148e-33
2200	'FBN1'	0.231731	0.000261499	-1.59628	5.80969e-47
64319	'FBRS'	0.645925	7.03365e-17	-0.577735	2.64123e-14
9873	'FCHSD2'	0.340689	0.0369063	-0.904756	7.71334e-11
2241	'FER'	0.325966	0.0127627	-1.06181	3.39465e-19
9638	'FEZ1'	0.59327	2.28255e-05	-0.67445	4.03538e-07
55785	'FGD6'	0.892759	5.87884e-07	-1.69603	3.84815e-21
2247	'FGF2'	0.903577	1.71869e-62	-1.83089	5.22886e-214
2250	'FGF5'	0.337071	5.64806e-06	-1.35366	7.46261e-94
2260	'FGFR1'	0.290925	1.06252e-05	-0.484265	1.14567e-15
80206	'FHOD3'	0.481571	0.0151245	-0.810079	1.56262e-05
11153	'FICD'	0.670562	0.0227101	-1.05437	6.20516e-05
24147	'FJX1'	0.294665	0.00814516	-0.538537	1.84794e-08
2280	'FKBP1A'	0.325146	1.30698e-10	-0.170014	0.00102126
2313	'FLI1'	0.530214	0.0117974	-0.806824	1.3948e-05
752	'FMNL1'	0.879497	7.38258e-07	-0.819872	3.50412e-06
114793	'FMNL2'	0.319846	0.0139128	-0.300313	0.00872047
91010	'FMNL3'	1.15792	8.64918e-47	-2.03574	7.41993e-126
64778	'FNDC3B'	0.779329	1.57853e-29	-1.54644	9.24966e-97
8061	'FOSL1'	0.50414	7.16972e-25	-0.211842	1.88921e-05
2355	'FOSL2'	0.661487	4.31025e-37	-1.36905	2.45283e-116
2303	'FOXC2'	0.362266	0.00152609	-0.908879	8.88641e-18
2297	'FOXD1'	0.342075	2.54162e-05	-0.651723	3.4344e-22
221937	'FOXK1'	0.391099	0.00648758	-1.34143	4.36985e-25
2308	'FOXO1'	1.31403	1.61076e-07	-1.42113	8.54043e-09
27086	'FOXP1'	0.893129	1.97355e-17	-1.2588	3.09983e-28
55691	'FRMD4A'	0.229915	0.0127389	-0.491443	2.5795e-10
122786	'FRMD6'	0.537384	1.77566e-35	-1.24874	7.30403e-184
6624	'FSCN1'	0.306696	3.13527e-06	-0.160302	0.00764318
11167	'FSTL1'	0.183696	2.87372e-05	-0.362016	1.66282e-15
10272	'FSTL3'	0.999552	2.43873e-38	-1.09063	2.97705e-42
2530	'FUT8'	0.454196	2.18378e-05	-0.83623	5.3112e-16
2534	'FYN'	0.48599	3.94067e-06	-0.621072	3.25509e-10
8323	'FZD6'	0.363723	1.63855e-07	-0.66534	4.81405e-22
50486	'G0S2'	1.63235	4.11646e-194	-2.1788	2.42464e-281
10146	'G3BP1'	0.226011	5.04669e-05	-0.320779	1.31209e-10
2580	'GAK'	0.245125	0.0258824	-0.303099	0.000997098
8693	'GALNT4'	0.521533	0.0211453	-0.715271	0.000346518
11226	'GALNT6'	0.324245	0.0218274	-0.991514	5.90166e-16
2633	'GBP1'	1.75849	4.904e-107	-1.70826	1.40852e-106
2634	'GBP2'	1.65639	9.93935e-35	-1.56628	4.0401e-36
2635	'GBP3'	1.35595	7.63761e-41	-1.65683	4.80481e-56
115361	'GBP4'	3.26984	4.32638e-116	-3.9346	3.05633e-129
115362	'GBP5'	4.76871	2.74628e-05	-6.33095	0.000192033
2643	'GCH1'	1.92152	8.95367e-15	-0.972446	1.45512e-05
2651	'GCNT2'	0.490938	0.00283813	-1.12009	1.08405e-12
2664	'GDI1'	0.313089	1.91893e-05	-0.340498	3.00272e-07
2673	'GFPT1'	0.396547	2.75398e-06	-0.676097	4.5146e-16
9945	'GFPT2'	1.63717	1.92149e-05	-1.08365	0.00151977
2674	'GFRA1'	0.271499	0.00771549	-0.779075	3.14409e-17
10052	'GJC1'	0.342685	0.00266233	-1.33475	4.9572e-35
84662	'GLIS2'	0.548923	0.00131719	-0.512804	0.000853989
2768	'GNA12'	0.340251	9.88268e-05	-0.712277	1.46463e-18
2773	'GNAI3'	0.21686	0.0138907	-0.247818	0.000400014
2782	'GNB1'	0.211691	1.05113e-05	-0.278141	2.01163e-10
59345	'GNB4'	0.348086	4.30083e-05	-1.04371	4.15245e-37
79158	'GNPTAB'	0.38381	0.000337928	-1.13605	2.98127e-27
401647	'GOLGA7B'	1.38553	0.000208357	-1.3946	5.68959e-05
2811	'GP1BA'	5.52844	0.0277794	-5.50624	0.0120855
137964	'GPAT4'	0.33261	2.22432e-05	-0.570433	7.85435e-15
55668	'GPATCH2L'	0.503521	2.4383e-07	-1.36994	2.07415e-42
57512	'GPR158'	0.74287	0.00253496	-1.19284	2.06347e-07
23432	'GPR161'	0.44683	0.0156131	-0.910808	2.47858e-08
11245	'GPR176'	0.235623	0.000144702	-0.729654	9.79128e-39
160897	'GPR180'	0.39892	0.00337262	-0.95436	2.54041e-14
8111	'GPR68'	2.64043	1.38733e-21	-3.30282	1.33555e-27
51704	'GPRC5B'	2.22511	9.34345e-39	-1.32668	6.29456e-20
26585	'GREM1'	1.14911	0.0013248	-1.33626	2.36428e-05
2907	'GRINA'	0.46593	3.64972e-18	-0.211916	0.000134587
54103	'GSAP'	1.02264	1.46626e-08	-1.33606	2.18924e-13
2932	'GSK3B'	0.307763	0.00245178	-0.923118	1.27751e-27
2935	'GSPT1'	0.173556	0.00853182	-0.221803	0.000139593
9567	'GTPBP1'	0.455941	2.3208e-05	-0.422262	3.16347e-05
54676	'GTPBP2'	0.370781	0.00247711	-0.890584	8.75011e-17
2995	'GYPC'	0.555464	0.000164304	-0.373833	0.0102058
3037	'HAS2'	1.46675	2.21951e-23	-3.11486	5.54107e-64
1839	'HBEGF'	1.52317	1.7337e-85	-0.560256	4.24573e-21
3052	'HCCS'	0.323619	0.00920765	-0.329849	0.00297248
9734	'HDAC9'	1.03479	2.52832e-15	-1.02622	6.24332e-16
3068	'HDGF'	0.364573	3.74969e-14	-0.218012	4.79936e-06
50810	'HDGFL3'	0.330708	0.000494634	-0.714743	2.33257e-16
57520	'HECW2'	0.905005	1.50063e-06	-1.09907	3.37499e-09
57493	'HEG1'	0.367481	8.34218e-07	-1.18588	4.21208e-63
85441	'HELZ2'	1.85382	2.93595e-95	-2.81594	1.82087e-200
8925	'HERC1'	0.480173	8.77971e-06	-1.32793	2.21899e-38
55008	'HERC6'	0.765884	9.18263e-06	-0.956127	7.86762e-09
3087	'HHEX'	2.7561	1.69128e-103	-1.6389	6.84112e-50
64399	'HHIP'	0.634672	0.000343384	-1.02814	1.56826e-09
3090	'HIC1'	0.796144	2.96268e-10	-1.58102	8.02812e-32
135114	'HINT3'	0.606832	2.28255e-05	-0.584765	1.85405e-05
28996	'HIPK2'	0.587926	2.4239e-15	-2.19135	1.13791e-164
10114	'HIPK3'	0.357183	0.00169998	-0.59804	9.3786e-09
3096	'HIVEP1'	0.613025	3.02011e-07	-1.50323	1.51587e-32
3097	'HIVEP2'	1.3977	6.49638e-38	-2.268	1.27416e-80
3105	'HLA-A'	0.385992	2.52108e-18	-0.107637	0.0206286
3106	'HLA-B'	0.614254	2.4992e-36	-0.282337	1.01097e-08
3134	'HLA-F'	1.34626	1.4767e-09	-1.31764	1.04391e-09
3142	'HLX'	0.772503	0.0023414	-1.26065	1.73386e-07
8091	'HMGA2'	0.403029	5.04718e-15	-1.29333	5.88433e-125
3183	'HNRNPC'	0.250424	5.65746e-09	-0.0914224	0.0436303
9953	'HS3ST3B1'	1.28534	4.5397e-10	-1.49115	3.59916e-13
7184	'HSP90B1'	0.172561	0.000260455	-0.105083	0.0159056
259217	'HSPA12A'	0.433491	0.0280839	-0.793833	2.73885e-06
3309	'HSPA5'	0.399291	5.20882e-21	-0.155177	9.59423e-05
10075	'HUWE1'	0.216782	0.000606471	-0.931984	7.02429e-69
10525	'HYOU1'	0.289879	2.07069e-05	-0.537442	1.0922e-17
3383	'ICAM1'	4.19664	0	-2.54968	1.44736e-146
23308	'ICOSLG'	2.5372	1.64499e-07	-0.979752	0.0154294
3620	'IDO1'	2.19686	0.00020789	-2.72979	6.36108e-06
3429	'IFI27'	0.724886	3.71025e-20	-0.515029	8.08594e-11
10437	'IFI30'	0.480726	0.0189211	-0.445458	0.0142378
3430	'IFI35'	0.702799	1.54599e-07	-0.529555	4.96718e-05
10561	'IFI44'	1.26341	1.03843e-23	-1.27084	1.96817e-25
10964	'IFI44L'	3.3716	5.64001e-22	-4.12397	2.59687e-24
2537	'IFI6'	1.0654	2.14151e-15	-0.83054	7.33379e-10
64135	'IFIH1'	2.4864	1.42446e-82	-2.37164	2.60899e-75
3434	'IFIT1'	2.00586	8.58848e-40	-1.5423	1.60659e-27
3433	'IFIT2'	1.36071	5.38091e-12	-0.749942	5.42309e-05
3437	'IFIT3'	2.26957	5.01394e-84	-1.63657	8.95239e-51
24138	'IFIT5'	0.594597	2.21791e-06	-0.789965	2.44773e-11
8519	'IFITM1'	0.786156	1.66624e-07	-0.588053	2.83488e-05
3454	'IFNAR1'	0.658772	2.01611e-13	-1.08132	4.83063e-33
3455	'IFNAR2'	1.1866	3.78285e-27	-1.6306	3.03708e-44
3459	'IFNGR1'	0.80174	4.75736e-10	-0.623536	5.61832e-07
3460	'IFNGR2'	1.36133	1.07821e-76	-1.3983	1.20043e-75
3486	'IGFBP3'	0.268125	1.72478e-07	-0.514958	3.30416e-27
3321	'IGSF3'	0.964399	5.06654e-06	-1.68668	2.33394e-17
3551	'IKBKB'	0.357647	0.00153503	-0.315001	0.0026057
9641	'IKBKE'	1.15704	6.83715e-20	-1.42942	7.61541e-28
22807	'IKZF2'	1.62552	1.13483e-23	-2.64212	4.78696e-45
3600	'IL15'	1.71437	9.76474e-06	-1.22328	0.000612622
3601	'IL15RA'	1.74366	8.76849e-17	-1.8071	1.48092e-17
8809	'IL18R1'	2.48129	2.52316e-06	-3.40656	6.49678e-09
3552	'IL1A'	5.42546	8.32313e-34	-3.6263	2.40175e-35
3553	'IL1B'	5.86138	1.15094e-19	-3.80689	1.39735e-194
9235	'IL32'	3.60952	3.31412e-138	-3.98831	1.73279e-145
90865	'IL33'	4.7856	0.0398802	-4.76565	0.0171423
146433	'IL34'	2.54877	1.05463e-09	-2.81197	3.63469e-11
3563	'IL3RA'	4.37901	8.81717e-07	-3.67712	7.96179e-07
259307	'IL4I1'	3.9849	6.03329e-24	-4.28411	2.91065e-24
3566	'IL4R'	0.756879	1.15139e-13	-1.27968	4.71433e-34
3569	'IL6'	4.20633	1.49503e-182	-2.50431	1.02208e-120
3572	'IL6ST'	0.727475	1.8803e-41	-1.20856	4.96509e-118
3611	'ILK'	0.548855	1.23944e-20	-0.364648	5.87319e-10
3624	'INHBA'	1.87838	3.52094e-67	-1.65958	6.85918e-56
3843	'IPO5'	0.134484	0.017062	-0.164385	0.00056411
64768	'IPPK'	0.366258	0.0296896	-0.645885	6.98275e-06
84223	'IQCG'	1.31797	4.93901e-22	-1.38873	2.00939e-23
3656	'IRAK2'	3.01453	4.29068e-88	-2.46657	7.67504e-70
3659	'IRF1'	2.34055	1.01844e-124	-1.1148	7.52324e-40
3660	'IRF2'	0.850203	7.38553e-11	-1.009	9.54535e-15
3665	'IRF7'	1.22264	1.6601e-06	-0.535155	0.0293919
10379	'IRF9'	1.33006	9.15618e-25	-1.16109	8.49754e-20
126298	'IRGQ'	0.492322	0.00433378	-1.08271	9.94014e-12
9636	'ISG15'	0.918213	3.51505e-12	-0.74702	7.44969e-09
81875	'ISG20L2'	0.326779	0.0126639	-0.818161	4.52529e-13
3672	'ITGA1'	0.404704	0.0167767	-0.670536	3.87652e-06
3673	'ITGA2'	0.731313	3.3234e-25	-2.1717	2.24907e-159
3678	'ITGA5'	0.696593	1.20492e-52	-0.856221	2.3863e-68
3685	'ITGAV'	0.455151	8.30279e-12	-0.988135	1.35373e-52
3688	'ITGB1'	0.155267	0.000270284	-0.285678	1.63893e-15
3690	'ITGB3'	0.494762	0.000194706	-0.754187	1.84523e-09
3709	'ITPR2'	0.561469	3.11491e-05	-1.3759	1.02537e-22
3710	'ITPR3'	0.281511	0.000550132	-0.233754	0.000953008
162073	'ITPRIPL2'	0.325307	0.00108021	-1.43668	2.82654e-47
50618	'ITSN2'	0.460078	9.01604e-05	-0.929661	2.9434e-16
3716	'JAK1'	0.421557	2.73535e-11	-0.596792	9.34695e-19
3718	'JAK3'	1.5809	5.48097e-06	-1.90588	1.79588e-08
58494	'JAM2'	2.11294	0.000751794	-2.15461	0.000224588
57158	'JPH2'	0.623147	9.00671e-10	-1.31265	3.07251e-36
90861	'JPT2'	0.384586	4.9403e-10	-0.418776	5.59683e-11
3790	'KCNS3'	0.98969	6.62024e-05	-0.949984	2.75314e-05
22992	'KDM2A'	0.438204	2.57169e-08	-0.168928	0.048672
56243	'KIAA1217'	0.608675	0.000906555	-0.602226	0.000424954
3832	'KIF11'	0.214024	0.0110091	-0.22751	0.00201417
23046	'KIF21B'	1.8152	7.05516e-11	-2.54255	4.04511e-17
9371	'KIF3B'	0.256506	0.00564332	-0.913874	4.21913e-29
3797	'KIF3C'	0.54735	1.9002e-06	-0.29339	0.0109292
3801	'KIFC3'	0.206423	0.0185192	-0.24649	0.00223002
55243	'KIRREL1'	0.1745	0.00928853	-0.800084	3.52487e-46
3831	'KLC1'	0.209248	0.00615158	-0.346549	3.52544e-07
51621	'KLF13'	0.852433	5.21652e-11	-1.45167	1.45653e-26
51274	'KLF3'	0.704075	1.33326e-08	-0.462753	0.000122305
1316	'KLF6'	0.714696	3.2873e-32	-0.352144	2.14766e-09
8609	'KLF7'	0.564708	5.19948e-07	-1.32909	6.42223e-30
79786	'KLHL36'	0.358187	0.000540117	-0.99497	2.98745e-23
51088	'KLHL5'	0.621307	7.46922e-19	-0.977647	2.00158e-43
3840	'KPNA4'	0.230261	0.00383698	-0.556214	8.13508e-16
3845	'KRAS'	0.301208	0.0350804	-0.695391	4.20548e-09
730755	'KRTAP2-3'	0.298335	0.00227018	-0.955126	4.78069e-26
8844	'KSR1'	0.57127	0.0292288	-0.709595	0.00198261
8942	'KYNU'	2.60324	1.28128e-20	-2.44759	8.42338e-20
144811	'LACC1'	1.22964	8.98285e-16	-1.34231	3.08353e-18
114294	'LACTB'	0.513064	2.47516e-06	-0.291473	0.00416702
284217	'LAMA1'	0.342358	0.0333605	-0.551837	4.4992e-05
3909	'LAMA3'	0.997001	0.00817459	-1.08849	0.0013638
3914	'LAMB3'	0.749491	5.28688e-20	-0.590407	2.2784e-13
3915	'LAMC1'	0.210311	0.00031205	-0.557006	1.64345e-24
51056	'LAP3'	0.501332	1.01037e-10	-0.30997	5.76227e-05
26524	'LATS2'	0.343791	0.000255384	-0.615396	5.7745e-12
143903	'LAYN'	1.19039	5.24013e-45	-1.0834	9.8588e-38
3936	'LCP1'	1.17671	1.10568e-14	-1.44275	1.2935e-20
10186	'LHFPL6'	0.644117	3.59702e-10	-0.641844	1.37485e-10
3976	'LIF'	2.30857	0	-1.60191	2.5281e-211
80774	'LIMD2'	1.28818	6.23466e-19	-1.2872	7.56581e-21
3987	'LIMS1'	0.199672	0.0275419	-0.621205	5.10526e-17
9516	'LITAF'	0.492221	3.21078e-15	-0.340238	2.46893e-08
8543	'LMO4'	0.71021	5.97804e-09	-0.249725	0.0493399
102723996	'LOC102723996'	1.98424	5.77653e-07	-1.7891	2.03921e-06
102724200	'LOC102724200'	1.64921	0.00123486	-0.914303	0.0482274
107984449	'LOC107984449'	0.956811	1.08169e-22	-1.70778	1.49987e-58
389831	'LOC389831'	0.550685	3.50708e-07	-0.485269	3.22417e-06
91694	'LONRF1'	0.742303	0.000981495	-0.6811	0.00119161
4015	'LOX'	0.577204	1.365e-22	-0.892342	2.70919e-45
9926	'LPGAT1'	0.257913	0.0157406	-0.901354	4.46813e-22
23143	'LRCH1'	0.541895	0.000120502	-0.719936	1.08956e-07
145581	'LRFN5'	4.10726	0.000127576	-6.08662	0.000425613
26018	'LRIG1'	1.39457	8.75522e-53	-1.29174	6.82288e-47
26020	'LRP10'	0.135403	0.0496428	-0.193251	0.000443056
29967	'LRP12'	0.479153	7.53676e-07	-0.853999	4.75415e-19
55379	'LRRC59'	0.220844	6.93198e-05	-0.124095	0.0174941
84230	'LRRC8C'	0.420661	0.00123552	-0.814651	2.23487e-11
9209	'LRRFIP2'	0.365275	1.91893e-05	-0.367298	6.00341e-06
54674	'LRRN3'	2.30782	0.0117357	-2.06397	0.00969235
4060	'LUM'	0.64173	0.00252068	-0.721752	0.00026546
7798	'LUZP1'	0.407557	4.47445e-10	-1.42881	2.7174e-96
4067	'LYN'	0.4588	0.00856127	-0.665447	1.67982e-05
10434	'LYPLA1'	0.236545	0.0235114	-0.219311	0.0179722
90355	'MACIR'	0.435666	4.8553e-07	-0.863615	5.77924e-23
84441	'MAML2'	0.440228	0.000439411	-1.44739	2.16163e-34
7873	'MANF'	0.498093	1.19864e-06	-0.292569	0.00784517
4131	'MAP1B'	0.330574	1.91893e-05	-1.28774	5.94556e-68
5606	'MAP2K3'	0.685575	3.76627e-25	-0.60922	1.24815e-20
4296	'MAP3K11'	0.398779	4.83298e-07	-0.644657	4.5942e-18
4217	'MAP3K5'	0.732489	2.71203e-07	-1.34244	1.52957e-19
9448	'MAP4K4'	0.358252	2.90123e-12	-0.699153	5.03682e-45
55700	'MAP7D1'	0.280127	6.14168e-05	-0.352345	1.52712e-10
5594	'MAPK1'	0.179741	0.0370244	-0.498485	2.12494e-13
9261	'MAPKAPK2'	0.196874	0.0282127	-0.407605	4.47218e-08
23005	'MAPKBP1'	0.525398	6.40364e-07	-1.03509	3.75658e-24
115123	'MARCHF3'	0.460487	0.0403363	-0.882417	1.92136e-06
4082	'MARCKS'	0.176127	0.0187615	-0.170911	0.0117381
375449	'MAST4'	0.744378	1.93648e-07	-1.74411	4.13466e-29
4149	'MAX'	0.38227	0.000482699	-0.308653	0.00197136
64087	'MCCC2'	0.267284	0.00583327	-0.290002	0.000830649
57707	'MEAK7'	0.236458	0.0321662	-0.369668	5.1749e-05
4209	'MEF2D'	0.365947	0.000658877	-0.427699	1.14103e-05
84641	'MFSD14B'	0.233231	0.0240587	-0.278303	0.00192298
8972	'MGAM'	0.465421	4.14239e-14	-0.97862	8.54894e-56
4247	'MGAT2'	0.22906	0.0305263	-0.41047	2.50198e-06
25834	'MGAT4C'	4.51237	0.00331323	-6.93313	0.000105594
11343	'MGLL'	0.82768	3.67875e-43	-0.930135	1.36847e-57
9645	'MICAL2'	0.629458	1.20051e-30	-1.87139	6.49734e-215
197259	'MLKL'	0.627859	0.000504986	-0.685133	6.9178e-05
4302	'MLLT6'	0.319148	0.00623483	-0.635703	9.02234e-12
23531	'MMD'	0.812325	5.51033e-05	-0.774571	4.97281e-05
4312	'MMP1'	0.383571	4.5713e-23	-0.0882239	0.0271299
4323	'MMP14'	0.524245	1.52784e-32	-0.96736	1.14255e-103
4327	'MMP19'	0.807354	0.0389224	-0.817997	0.0150876
4318	'MMP9'	3.55614	4.21398e-09	-4.23129	5.52315e-10
79817	'MOB3B'	1.96775	4.16596e-13	-3.11586	1.24194e-22
148932	'MOB3C'	1.01763	2.37555e-08	-1.36008	2.34369e-13
55034	'MOCOS'	0.401081	0.00182137	-0.386456	0.00127483
5891	'MOK'	0.270178	0.00026238	-0.483916	1.75356e-12
23164	'MPRIP'	0.23943	6.0934e-05	-0.603539	1.55348e-28
9019	'MPZL1'	0.528374	1.29542e-10	-0.706751	3.93906e-18
55686	'MREG'	0.905775	0.000264396	-0.777151	0.00144415
54148	'MRPL39'	0.462856	0.00064617	-0.358674	0.00609357
91283	'MSANTD3'	0.621632	2.65538e-11	-0.631373	5.02597e-12
100526694	'MSANTD3-TMEFF1'	0.709934	0.0060642	-0.833409	0.000521181
9242	'MSC'	3.01701	7.40068e-52	-2.61294	2.18439e-41
4478	'MSN'	0.379168	1.27278e-21	-0.587232	2.38254e-57
4493	'MT1E'	0.638513	3.11829e-27	-0.143722	0.0254232
4502	'MT2A'	0.832737	4.29891e-81	-0.241236	6.67944e-07
4507	'MTAP'	0.21326	0.0448056	-0.337223	9.46244e-05
8776	'MTMR1'	0.282075	0.0366324	-0.419359	0.000323424
54893	'MTMR10'	0.324875	0.0125199	-0.702226	1.17373e-09
10903	'MTMR11'	0.448101	0.0213614	-0.386995	0.0248119
64419	'MTMR14'	0.459587	2.76723e-05	-0.283224	0.00784008
66036	'MTMR9'	0.468579	0.00253496	-0.885344	8.82419e-10
9788	'MTSS1'	2.69216	3.27014e-264	-2.62986	4.45199e-252
222166	'MTURN'	0.545306	0.0112149	-0.780122	3.91841e-05
4599	'MX1'	2.94968	5.49508e-141	-3.17815	2.34531e-152
4600	'MX2'	2.76314	2.03951e-35	-3.05408	1.25667e-39
91663	'MYADM'	0.580267	2.06006e-16	-0.553852	6.32493e-17
80177	'MYCT1'	0.506726	0.00141632	-1.46201	3.56545e-21
4615	'MYD88'	0.53349	7.98512e-08	-0.748357	1.88203e-15
50804	'MYEF2'	0.285056	0.0221279	-0.461497	8.82249e-06
10627	'MYL12A'	0.153061	0.0213303	-0.130035	0.0121083
4651	'MYO10'	0.907301	1.77663e-50	-1.56306	1.67077e-141
4430	'MYO1B'	0.220982	0.00687508	-0.37051	1.30902e-07
4641	'MYO1C'	0.253722	1.04748e-06	-0.419214	1.77494e-18
4650	'MYO9B'	0.297361	9.95642e-05	-1.02107	4.15553e-43
93649	'MYOCD'	1.86045	2.16118e-07	-2.7794	1.17492e-12
9683	'N4BP1'	0.423701	0.00343468	-1.23433	1.15012e-18
4664	'NAB1'	0.339443	0.0380468	-0.304337	0.0321715
89797	'NAV2'	1.04905	1.02006e-44	-1.29157	6.62386e-72
89795	'NAV3'	0.945285	2.88497e-36	-2.00861	4.85735e-147
4683	'NBN'	0.334318	3.90565e-06	-0.74642	3.55066e-27
100132406	'NBPF10'	0.720676	9.20351e-18	-1.44757	4.38312e-60
25832	'NBPF14'	0.675914	2.59293e-16	-1.59665	1.31429e-19
284565	'NBPF15'	0.260608	0.0213805	-0.51858	4.39115e-08
101060226	'NBPF19'	0.537765	0.000103952	-1.55185	1.67617e-27
101060684	'NBPF26'	0.489482	0.0108457	-1.19572	2.50159e-12
84224	'NBPF3'	0.764217	4.47085e-08	-0.888891	6.83253e-11
400818	'NBPF9'	0.596112	1.33548e-11	-0.951934	5.95401e-27
57552	'NCEH1'	0.641435	1.76643e-30	-1.01832	1.15158e-57
8440	'NCK2'	0.545631	5.45182e-06	-0.443332	7.68436e-05
10787	'NCKAP1'	0.164804	0.0182384	-0.252102	9.44027e-06
135112	'NCOA7'	2.02113	7.57145e-127	-1.29543	2.81375e-64
64168	'NECAB1'	2.79673	0.000687547	-5.23296	4.26793e-05
55707	'NECAP2'	0.821836	4.46143e-30	-0.977851	4.56509e-41
5819	'NECTIN2'	0.310377	2.54162e-05	-0.276507	7.49323e-05
23327	'NEDD4L'	0.801726	1.49083e-65	-0.897587	9.94052e-73
4739	'NEDD9'	0.678466	2.40987e-20	-1.38234	2.93695e-73
23306	'NEMP1'	0.485097	1.67687e-07	-0.444139	8.91308e-07
10276	'NET1'	0.207686	0.0349929	-0.388948	1.07558e-06
81832	'NETO1'	0.816643	0.0248749	-0.93184	0.00245307
84901	'NFATC2IP'	0.337648	0.00247711	-0.496316	7.28739e-07
4779	'NFE2L1'	0.296252	2.30646e-08	-0.740183	1.04696e-48
9603	'NFE2L3'	1.10553	1.58841e-46	-1.44444	3.94492e-75
4790	'NFKB1'	1.15262	9.90738e-56	-1.17885	1.25082e-51
4791	'NFKB2'	2.31407	1.81946e-243	-2.56252	2.44577e-250
4792	'NFKBIA'	2.97004	0	-1.36269	1.4715e-99
4793	'NFKBIB'	0.80546	1.57223e-10	-0.343336	0.00676746
4794	'NFKBIE'	2.16704	2.28908e-138	-1.15061	1.55753e-51
116496	'NIBAN1'	0.483556	1.31634e-13	-0.712856	7.8387e-30
84365	'NIFK'	0.345267	0.00157515	-0.316497	0.00164502
51199	'NIN'	0.333721	5.79584e-05	-1.15347	8.69012e-46
4814	'NINJ1'	0.85795	1.18027e-16	-0.78076	3.04465e-13
348938	'NIPAL4'	0.983372	0.0282669	-0.945637	0.0110829
22871	'NLGN1'	0.555574	0.0302339	-1.04935	2.41517e-06
84166	'NLRC5'	0.835157	7.03821e-13	-0.958779	3.2474e-16
114548	'NLRP3'	1.85576	1.89214e-35	-1.9889	3.06577e-37
9111	'NMI'	0.705615	1.93371e-06	-0.555404	0.000110443
4853	'NOTCH2'	0.681928	2.03293e-54	-1.19916	2.46733e-154
388677	'NOTCH2NLA'	0.528965	9.50551e-07	-0.360663	0.000685974
100996763	'NOTCH2NLB'	0.62473	4.38878e-05	-1.49254	3.70155e-22
100996717	'NOTCH2NLC'	0.740727	0.0417985	-1.40003	1.03576e-05
4862	'NPAS2'	0.805246	8.73234e-08	-0.599494	3.71888e-05
4306	'NR3C2'	0.683122	0.0445901	-1.138	0.000143842
4893	'NRAS'	0.319939	3.00504e-05	-0.668935	6.23301e-23
8204	'NRIP1'	1.33964	2.27332e-58	-2.24575	2.74864e-123
56675	'NRIP3'	0.321951	0.0464097	-0.535911	4.07353e-05
8828	'NRP2'	2.09848	9.37115e-73	-2.17161	1.0759e-68
54888	'NSUN2'	0.277385	0.000322041	-0.343769	1.07108e-06
81788	'NUAK2'	2.66068	2.827e-91	-1.47268	1.80679e-35
51667	'NUB1'	0.731376	8.92742e-14	-0.658044	2.68822e-12
84955	'NUDCD1'	0.599737	8.06949e-14	-0.717682	1.34662e-19
8650	'NUMB'	0.611607	7.45363e-16	-0.849887	1.78412e-29
9972	'NUP153'	0.376155	2.04296e-07	-0.401397	2.34344e-09
23636	'NUP62'	0.355137	8.71615e-08	-0.233425	0.000303422
4938	'OAS1'	2.66421	1.84849e-29	-3.01103	9.02726e-36
4939	'OAS2'	2.62227	1.45917e-85	-3.03447	2.67401e-100
4940	'OAS3'	1.47912	2.01017e-81	-1.71827	3.83812e-112
8638	'OASL'	3.3259	6.52131e-17	-2.5902	1.74799e-12
11054	'OGFR'	0.68022	4.36544e-17	-0.816183	5.0087e-24
4973	'OLR1'	2.19639	0.000182133	-1.95851	0.000320074
10133	'OPTN'	1.0652	2.054e-55	-1.03814	8.42374e-55
9180	'OSMR'	0.374167	8.54048e-05	-0.306471	0.00111336
54726	'OTUD4'	0.916794	1.5209e-39	-1.57335	1.66976e-102
55214	'P3H2'	0.973099	2.70325e-36	-1.22906	9.1123e-52
8974	'P4HA2'	0.483876	1.21552e-07	-0.641204	1.74497e-13
11252	'PACSIN2'	0.264002	0.0025229	-0.383329	6.96649e-07
445815	'PALM2AKAP2'	0.410355	5.04718e-15	-1.22981	5.3284e-115
79646	'PANK3'	0.299928	0.00109802	-0.778155	3.7043e-22
24145	'PANX1'	1.21364	1.13235e-43	-1.62238	1.19954e-71
5069	'PAPPA'	1.12956	9.04946e-55	-1.64772	6.14278e-101
84875	'PARP10'	0.650438	3.3222e-10	-0.526956	2.17478e-07
64761	'PARP12'	1.49711	1.50953e-49	-1.58909	6.11543e-56
54625	'PARP14'	1.76301	3.88236e-91	-2.00734	6.27179e-114
79668	'PARP8'	0.789987	2.44946e-05	-0.629209	0.000469774
83666	'PARP9'	1.12889	1.35015e-21	-1.22797	5.91719e-25
219988	'PATL1'	0.647021	2.47762e-16	-0.292664	0.000224755
11235	'PDCD10'	0.274759	0.0289772	-0.42418	2.32491e-05
80380	'PDCD1LG2'	1.1728	8.88165e-11	-2.14082	2.73466e-25
9141	'PDCD5'	0.463577	3.77252e-06	-0.249925	0.0161268
9659	'PDE4DIP'	0.91441	5.32045e-38	-1.83575	3.32606e-123
5151	'PDE8A'	0.425267	0.00449002	-0.555316	3.57869e-05
5154	'PDGFA'	0.386337	0.0317918	-0.574377	0.000115257
5155	'PDGFB'	0.763488	2.28073e-08	-0.316434	0.0216647
8572	'PDLIM4'	0.969001	1.91356e-27	-0.960341	5.32324e-28
23037	'PDZD2'	1.38238	0.00011464	-3.33085	3.52422e-14
5201	'PFDN1'	0.341386	1.61211e-05	-0.438803	5.16311e-10
55276	'PGM2'	0.343344	2.57056e-05	-0.529418	4.71691e-12
5238	'PGM3'	0.647628	1.11836e-13	-0.628405	2.51869e-13
221692	'PHACTR1'	1.19302	0.00274616	-1.88596	2.19349e-06
51131	'PHF11'	0.596351	0.0145195	-0.542384	0.00458045
51230	'PHF20'	0.263658	0.0252039	-0.781318	1.75304e-15
90102	'PHLDB2'	0.469454	5.31228e-13	-0.816135	4.39908e-32
8301	'PICALM'	0.383745	8.66615e-13	-0.749388	3.70719e-37
9780	'PIEZO1'	0.465398	1.21263e-15	-0.470011	1.36813e-16
5293	'PIK3CD'	1.05295	5.36355e-35	-1.36325	9.13374e-48
5306	'PITPNA'	0.225741	0.0214654	-0.315979	0.000104264
23760	'PITPNB'	0.421485	4.90509e-06	-0.395809	6.08358e-06
5569	'PKIA'	0.58124	3.24033e-06	-1.25491	1.32121e-25
5328	'PLAU'	1.5516	5.98628e-69	-0.957754	9.22023e-29
5329	'PLAUR'	0.830893	4.76761e-39	-0.638023	1.81069e-24
26499	'PLEK2'	0.886799	0.00201146	-1.20514	1.47971e-05
59338	'PLEKHA1'	0.651495	2.4317e-05	-0.603568	2.60546e-05
57664	'PLEKHA4'	1.1286	7.14371e-08	-1.20654	2.59599e-09
26030	'PLEKHG3'	0.437463	0.0295657	-0.996607	7.51968e-09
80301	'PLEKHO2'	0.605171	4.70554e-08	-0.481936	5.12691e-06
1263	'PLK3'	0.642699	1.68527e-06	-0.468436	0.000303422
5352	'PLOD2'	0.458437	2.927e-18	-0.786315	6.36671e-54
5359	'PLSCR1'	1.2213	2.68446e-28	-0.828762	3.41179e-15
5361	'PLXNA1'	0.4958	2.97037e-11	-1.4042	1.31152e-89
5371	'PML'	1.18066	5.74909e-57	-1.09822	6.00981e-53
87178	'PNPT1'	0.30393	0.0101063	-0.42532	3.37935e-05
5429	'POLH'	0.198287	0.0327925	-1.1507	1.07035e-48
11128	'POLR3A'	0.368427	0.000131524	-0.842719	1.11167e-18
661	'POLR3D'	0.474778	5.06514e-05	-0.578722	9.56189e-08
55624	'POMGNT1'	0.230171	0.00845466	-0.331818	8.05786e-06
5452	'POU2F2'	1.59441	9.94861e-38	-2.25151	5.95023e-67
5467	'PPARD'	0.311262	7.04637e-05	-0.757694	2.28802e-24
10105	'PPIF'	1.40343	6.72078e-177	-0.905269	8.9983e-83
9647	'PPM1F'	0.355776	0.000163063	-0.604183	5.49197e-12
84919	'PPP1R15B'	0.282643	0.029183	-0.417958	0.000420688
170954	'PPP1R18'	0.531511	2.06258e-18	-0.403527	8.82263e-11
5519	'PPP2R1B'	0.390472	1.9381e-05	-0.753941	4.16595e-18
5533	'PPP3CC'	0.928602	2.51094e-11	-0.804883	4.27006e-09
151987	'PPP4R2'	0.226913	0.043081	-0.405863	8.11406e-06
57718	'PPP4R4'	2.55722	2.43952e-22	-2.70859	9.1189e-24
160760	'PPTC7'	0.653665	1.25691e-07	-0.496865	2.77336e-05
639	'PRDM1'	2.04041	1.39715e-09	-2.48468	8.63423e-12
56978	'PRDM8'	0.483725	2.28255e-05	-0.898677	1.74374e-16
57580	'PREX1'	0.611151	1.87881e-06	-0.748382	3.03682e-09
4007	'PRICKLE3'	0.790142	0.00035362	-0.918338	1.08835e-05
5580	'PRKCD'	0.855646	5.06424e-17	-1.34537	4.77692e-37
23683	'PRKD3'	0.431999	1.65316e-05	-0.654195	5.84935e-12
5618	'PRLR'	1.08577	0.0171895	-2.31175	5.39745e-07
23215	'PRRC2C'	0.227415	0.00294555	-1.01457	2.19095e-53
79056	'PRRG4'	0.987235	0.00118803	-0.902981	0.00140144
5663	'PSEN1'	0.414839	1.91893e-05	-0.594903	6.64682e-11
5699	'PSMB10'	0.631667	1.35204e-06	-0.714784	8.98091e-09
5698	'PSMB9'	0.815823	2.79468e-12	-0.678371	2.62455e-09
5720	'PSME1'	0.455486	2.07162e-10	-0.18976	0.0113757
5721	'PSME2'	0.533404	3.2672e-12	-0.299556	3.87791e-05
9991	'PTBP3'	0.249611	0.00959429	-0.998956	1.06821e-33
5747	'PTK2'	0.272711	0.000122581	-0.663521	4.88402e-24
8073	'PTP4A2'	0.238214	0.000528416	-0.254729	4.61029e-05
5770	'PTPN1'	0.260648	7.04236e-05	-0.527177	1.49336e-18
5782	'PTPN12'	0.826392	1.4869e-33	-1.06386	5.00847e-51
5771	'PTPN2'	0.458735	0.000953775	-0.504371	7.91695e-05
5787	'PTPRB'	0.456979	0.00438822	-1.00178	1.95263e-12
5791	'PTPRE'	0.728337	0.000220339	-0.718773	0.000141941
5795	'PTPRJ'	0.251458	0.0399548	-0.938873	2.59971e-20
5796	'PTPRK'	0.567974	2.74217e-19	-1.08265	7.1494e-57
5806	'PTX3'	3.49891	0	-3.02986	0
5817	'PVR'	0.381363	2.96665e-07	-0.429575	5.34099e-10
114825	'PWWP2A'	0.498056	0.00337262	-1.02623	1.0713e-10
7837	'PXDN'	0.341147	4.68039e-07	-0.577806	1.53226e-18
9444	'QKI'	0.364945	1.10599e-06	-0.68734	8.20182e-22
25797	'QPCT'	0.592878	0.00898974	-0.60908	0.00295489
5768	'QSOX1'	0.14712	0.0049249	-0.111019	0.0113624
10890	'RAB10'	0.225374	0.00540225	-0.454793	4.28636e-11
8766	'RAB11A'	0.218627	0.0225135	-0.261906	0.000774146
26056	'RAB11FIP5'	0.459149	1.46968e-08	-0.742876	1.01553e-21
5872	'RAB13'	0.334363	6.69928e-06	-0.264232	0.000699114
5861	'RAB1A'	0.235377	0.00354961	-0.210896	0.00344892
57403	'RAB22A'	0.260657	0.0143246	-0.394386	1.36428e-05
11021	'RAB35'	0.29384	0.000192276	-0.386394	9.83455e-08
23682	'RAB38'	0.664673	0.0237374	-0.530852	0.044083
339122	'RAB43'	0.600298	9.07828e-06	-0.860554	4.50776e-11
5870	'RAB6A'	0.277181	0.000441965	-0.44723	2.99663e-10
51762	'RAB8B'	0.591973	8.91243e-09	-0.94908	3.7843e-19
27342	'RABGEF1'	0.358318	0.000310153	-0.546741	3.59724e-09
26064	'RAI14'	0.340364	1.92869e-08	-0.72573	1.74673e-35
5898	'RALA'	0.367415	0.000555976	-0.59602	7.901e-10
5905	'RANGAP1'	0.363911	2.78576e-15	-0.271639	8.96874e-10
5908	'RAP1B'	0.528962	3.00694e-22	-0.524223	3.60676e-22
57826	'RAP2C'	0.555263	1.40503e-06	-0.563895	3.64161e-07
65059	'RAPH1'	0.553631	6.74482e-09	-1.12842	1.07742e-31
5917	'RARS1'	0.273205	0.00010462	-0.305811	2.44132e-06
5922	'RASA2'	0.629804	1.03827e-07	-0.802112	1.29257e-12
22821	'RASA3'	0.366226	2.11014e-05	-0.56638	9.22141e-12
283349	'RASSF3'	0.601049	4.98559e-06	-0.855983	5.18234e-11
83937	'RASSF4'	1.09558	0.0228137	-1.05191	0.0149611
11228	'RASSF8'	0.34809	0.00105629	-1.11771	3.1408e-26
5925	'RB1'	0.31704	0.00198974	-0.379957	3.91083e-05
10616	'RBCK1'	0.519962	3.84909e-09	-0.324982	0.000124334
23543	'RBFOX2'	0.22145	0.000793478	-0.701999	3.06362e-35
55544	'RBM38'	0.425171	0.00606802	-0.355701	0.0117864
5937	'RBMS1'	0.547038	2.13729e-13	-1.01153	2.54704e-40
3516	'RBPJ'	0.191575	0.0394985	-0.742334	4.5871e-23
54542	'RC3H2'	0.295493	0.00264194	-0.986776	1.06297e-27
55920	'RCC2'	0.445163	1.62298e-10	-0.514596	1.58635e-14
92241	'RCSD1'	6.05179	0.00626478	-3.58032	0.0330403
5965	'RECQL'	0.301168	0.000122565	-0.178074	0.0218051
5966	'REL'	0.50159	0.0145952	-0.574942	0.00174954
5970	'RELA'	0.595743	6.48453e-17	-0.510598	1.96881e-12
5971	'RELB'	2.57429	2.03971e-114	-2.76526	1.94508e-123
5649	'RELN'	0.791564	0.0238745	-1.2964	1.33613e-05
117584	'RFFL'	0.445195	0.0150357	-0.827687	2.764e-07
144347	'RFLNA'	1.62044	3.51025e-30	-2.93367	3.00847e-66
23180	'RFTN1'	0.479062	3.88675e-07	-0.720817	4.83228e-16
5993	'RFX5'	0.712999	5.89161e-13	-0.80132	2.85969e-16
285704	'RGMB'	0.994832	3.30605e-85	-1.98637	0
8601	'RGS20'	0.677438	0.00686506	-0.950715	3.59448e-05
79651	'RHBDF2'	0.920914	6.43107e-15	-1.20006	2.21873e-23
54933	'RHBDL2'	1.50654	0.000210646	-2.17424	1.1072e-07
8767	'RIPK2'	0.584045	1.98648e-10	-0.539341	2.90238e-08
79567	'RIPOR1'	0.590827	1.84872e-18	-0.603098	3.59128e-21
153830	'RNF145'	0.443059	4.60586e-09	-1.18891	5.80427e-54
57484	'RNF150'	0.461252	0.000914724	-1.39092	2.36696e-24
25897	'RNF19A'	0.259716	0.0330684	-0.529483	1.16398e-07
127544	'RNF19B'	1.05054	1.10825e-16	-1.03248	5.37683e-18
57674	'RNF213'	0.643505	8.98526e-23	-1.31041	5.13746e-82
11237	'RNF24'	0.553836	9.58351e-05	-1.03358	4.33969e-13
55072	'RNF31'	0.540698	1.25774e-05	-0.344664	0.00449846
6091	'ROBO1'	0.511461	8.12672e-10	-1.13946	1.69854e-41
54538	'ROBO4'	1.05426	0.0133387	-1.2677	0.00123519
6197	'RPS6KA3'	0.331939	0.00102049	-0.630292	8.24999e-12
91543	'RSAD2'	4.95948	8.08668e-06	-6.52165	0.000109255
9711	'RUBCN'	0.362409	0.0367517	-0.636978	1.50139e-05
861	'RUNX1'	0.889374	7.15903e-29	-1.43519	5.80641e-65
864	'RUNX3'	0.532331	2.11051e-06	-1.01061	2.28495e-19
9853	'RUSC2'	0.403685	1.06645e-06	-0.658552	7.64436e-18
6274	'S100A3'	1.99107	3.68365e-07	-1.6004	1.09074e-05
9294	'S1PR2'	1.50291	2.50766e-05	-1.3485	0.000118952
1903	'S1PR3'	1.56843	6.06475e-31	-1.49992	7.9307e-29
6288	'SAA1'	2.58756	0.0105555	-2.14983	0.0125119
6289	'SAA2'	4.69926	0.00147837	-7.12089	4.795e-05
26278	'SACS'	0.635047	1.08822e-19	-1.6004	5.89768e-144
201191	'SAMD14'	0.827308	0.00224475	-0.969508	0.000173754
23034	'SAMD4A'	0.608691	5.73485e-15	-1.64513	1.94354e-82
142891	'SAMD8'	0.322306	0.0470168	-0.748352	2.29915e-09
54809	'SAMD9'	1.21274	2.12939e-28	-1.4385	9.38255e-38
219285	'SAMD9L'	2.01468	3.91838e-73	-2.53195	1.01984e-100
22904	'SBNO2'	0.405618	2.24109e-06	-0.510479	2.00387e-10
9522	'SCAMP1'	0.335393	0.0217046	-0.453422	0.000296547
950	'SCARB2'	0.209102	0.00315683	-0.338227	1.67345e-08
6385	'SDC4'	0.644807	2.48097e-32	-0.275885	1.66239e-07
6386	'SDCBP'	0.65328	9.21919e-36	-0.176876	0.000838406
23541	'SEC14L2'	0.815301	5.11801e-10	-0.705873	3.41116e-08
9554	'SEC22B'	0.431864	2.67295e-13	-0.402291	1.70036e-12
9871	'SEC24D'	0.262106	0.00501042	-0.488994	3.87976e-09
140606	'SELENOM'	0.7063	0.0197173	-0.649018	0.0197473
55829	'SELENOS'	0.538581	3.85537e-08	-0.381064	6.39858e-05
10512	'SEMA3C'	0.899157	1.71789e-41	-1.52506	6.96645e-96
10509	'SEMA4B'	0.766654	4.63387e-07	-0.797514	8.3273e-08
9037	'SEMA5A'	1.19653	6.91501e-12	-1.78041	9.22294e-22
8482	'SEMA7A'	0.305082	0.000310765	-0.550319	1.22628e-12
55752	'SEPTIN11'	0.194145	0.000419746	-0.51463	5.83118e-27
23176	'SEPTIN8'	0.394594	1.63383e-06	-0.7792	4.53447e-23
5055	'SERPINB2'	2.5213	0	-2.19327	0
5271	'SERPINB8'	0.81198	1.00724e-31	-0.769209	1.75108e-28
5054	'SERPINE1'	0.599693	9.19735e-50	-1.03577	2.85682e-175
5270	'SERPINE2'	0.376587	2.41106e-13	-0.450918	1.36276e-22
9792	'SERTAD2'	0.228422	0.024829	-0.488174	1.91217e-08
55209	'SETD5'	0.238389	0.0218132	-1.04173	3.13134e-31
23064	'SETX'	0.327301	0.000935257	-0.732525	1.452e-16
6446	'SGK1'	0.870416	5.14301e-44	-0.217405	0.0018084
8879	'SGPL1'	0.501803	2.77999e-05	-0.867868	3.14528e-12
54557	'SGTB'	0.996067	1.02963e-14	-1.41743	2.35398e-26
10019	'SH2B3'	0.475981	1.02609e-13	-1.06929	2.18358e-61
80851	'SH3BP5L'	0.25864	0.0163865	-1.22395	1.93034e-36
51100	'SH3GLB1'	0.264013	0.000800573	-0.35364	1.92666e-06
6461	'SHB'	0.579469	9.22787e-07	-0.679058	2.25531e-09
55337	'SHFL'	0.837152	1.70477e-07	-0.690466	6.65831e-06
284266	'SIGLEC15'	1.40088	0.000228064	-1.87686	7.91132e-07
23235	'SIK2'	0.308365	0.0182648	-0.613974	4.38397e-08
26037	'SIPA1L1'	0.327836	0.0205289	-0.726253	4.0869e-09
23094	'SIPA1L3'	0.352285	0.000301165	-1.40471	3.74297e-49
6495	'SIX1'	0.892799	5.53797e-20	-1.05976	1.72563e-27
56833	'SLAMF8'	5.27617	3.69931e-09	-7.25332	7.48179e-06
10723	'SLC12A7'	1.43683	9.07528e-32	-1.53221	1.40781e-36
51296	'SLC15A3'	1.30361	3.55358e-12	-1.22605	2.27549e-11
121260	'SLC15A4'	0.654358	9.22787e-07	-0.626526	8.16141e-07
6567	'SLC16A2'	0.242242	0.001171	-0.37224	2.36338e-08
63027	'SLC22A23'	0.92064	0.0233878	-1.54344	3.06688e-05
6583	'SLC22A4'	0.916619	0.00474247	-0.788561	0.00739192
79751	'SLC25A22'	0.801208	2.32536e-16	-0.773544	1.46148e-14
81894	'SLC25A28'	0.650727	4.69276e-05	-0.670893	9.12315e-06
81034	'SLC25A32'	0.3425	0.000223355	-0.495812	8.9372e-09
51312	'SLC25A37'	0.945257	1.25471e-44	-1.15334	3.63354e-65
203427	'SLC25A43'	0.419962	0.0339974	-0.531109	0.00162217
11182	'SLC2A6'	2.0743	3.28716e-104	-1.81192	1.25882e-84
148867	'SLC30A7'	0.567705	7.67707e-06	-0.977272	3.75866e-15
1318	'SLC31A2'	1.13201	2.08674e-06	-0.7921	0.000524651
9197	'SLC33A1'	0.311334	0.0339974	-0.566606	3.82555e-06
54733	'SLC35F2'	0.354485	0.00863769	-0.499178	1.60984e-05
54020	'SLC37A1'	0.991734	0.0268608	-0.954785	0.0124416
57181	'SLC39A10'	0.228434	0.0415638	-0.957731	4.81939e-25
23516	'SLC39A14'	1.31164	5.7678e-127	-1.45966	1.52754e-149
25800	'SLC39A6'	0.443352	1.33453e-08	-0.340525	6.07204e-06
254428	'SLC41A1'	0.326004	0.000211733	-0.728562	3.99212e-19
84102	'SLC41A2'	1.93593	2.66649e-23	-2.36393	1.52827e-30
124935	'SLC43A2'	0.790126	0.000274014	-1.26589	2.04655e-09
9497	'SLC4A7'	0.478527	7.4761e-07	-0.903231	2.51122e-21
6541	'SLC7A1'	0.314271	3.86413e-06	-0.97278	1.51263e-69
6542	'SLC7A2'	3.34325	3.16944e-186	-4.13006	1.87558e-208
9057	'SLC7A6'	0.253524	0.0235505	-0.475464	3.41515e-07
80024	'SLC8B1'	0.834255	3.84226e-08	-0.866901	8.00854e-09
28231	'SLCO4A1'	0.692132	2.12121e-05	-0.35841	0.0159056
91607	'SLFN11'	0.931082	2.44487e-24	-0.71363	1.00848e-15
162394	'SLFN5'	0.807445	1.64149e-27	-1.37981	2.04273e-69
9353	'SLIT2'	0.445485	2.10037e-12	-0.943477	4.54129e-52
4086	'SMAD1'	0.434518	0.0412495	-0.373529	0.0439593
4088	'SMAD3'	0.621914	2.37905e-28	-0.899716	2.30329e-58
23049	'SMG1'	0.373938	1.50282e-07	-1.17007	2.95286e-70
9887	'SMG7'	0.202676	0.0416139	-0.579539	3.52839e-13
221710	'SMIM13'	0.306298	0.0435691	-0.687971	1.49251e-09
643155	'SMIM15'	0.231321	0.0341117	-0.21637	0.0199181
54498	'SMOX'	0.507056	0.000223238	-0.350443	0.00789237
6525	'SMTN'	0.333942	2.0215e-06	-0.264368	4.08622e-05
57154	'SMURF1'	0.629162	9.52516e-12	-0.883804	6.51536e-22
64750	'SMURF2'	0.352816	7.62258e-14	-1.48588	2.33313e-208
6591	'SNAI2'	0.33494	0.0163808	-0.518914	9.05904e-06
8303	'SNN'	0.525347	0.00135539	-0.457818	0.00269994
51429	'SNX9'	0.434428	9.73033e-08	-0.473929	1.18782e-09
8651	'SOCS1'	1.67109	0.000312332	-0.98703	0.0203368
6648	'SOD2'	3.73277	0	-2.99114	4.39813e-163
387104	'SOGA3'	0.907647	0.00568512	-1.51159	1.06949e-06
6672	'SP100'	0.723891	6.37964e-23	-0.680939	4.12993e-21
3431	'SP110'	0.991828	2.94338e-13	-0.894016	6.84519e-12
93349	'SP140L'	0.45386	0.000602971	-0.79735	8.03376e-11
9043	'SPAG9'	0.495276	4.53663e-14	-0.732433	1.09679e-29
23013	'SPEN'	0.271649	0.00462272	-1.42656	1.99268e-53
8877	'SPHK1'	0.692498	3.84109e-21	-0.485308	8.97762e-11
90853	'SPOCD1'	0.369031	6.43322e-05	-0.625474	1.91272e-13
84888	'SPPL2A'	0.517349	3.10074e-10	-0.814681	2.2933e-22
161742	'SPRED1'	0.387485	3.63944e-05	-1.0954	1.89826e-32
80176	'SPSB1'	1.01126	2.55951e-14	-1.13607	4.08758e-17
6711	'SPTBN1'	0.336502	1.7466e-10	-0.807476	2.85943e-60
58472	'SQOR'	1.12058	9.11503e-33	-0.985967	8.4394e-28
6722	'SRF'	0.208037	0.0217259	-0.285811	0.000173238
57522	'SRGAP1'	0.300343	0.0472453	-1.68459	4.71433e-34
5552	'SRGN'	0.356957	1.34946e-12	-0.218311	1.89175e-05
6732	'SRPK1'	0.730139	1.70876e-26	-0.921905	3.26145e-34
6760	'SS18'	0.315935	0.000103363	-0.306163	6.06779e-05
23648	'SSBP3'	0.41137	0.00267162	-0.685115	3.57666e-08
54434	'SSH1'	0.293156	7.54674e-05	-0.875112	3.68146e-36
6747	'SSR3'	0.37707	1.98593e-15	-0.415922	1.01196e-19
6482	'ST3GAL1'	1.1849	1.27507e-32	-1.65687	2.20357e-59
6483	'ST3GAL2'	0.331204	0.0265219	-1.13965	8.98816e-18
81849	'ST6GALNAC5'	1.17293	7.16652e-09	-1.6202	7.06713e-15
55620	'STAP2'	0.606718	0.0134795	-0.538381	0.016876
10809	'STARD10'	0.720709	0.0019232	-0.506133	0.0199723
90627	'STARD13'	0.233435	0.0133862	-1.40882	6.25141e-67
9754	'STARD8'	0.501517	0.0103672	-1.07656	3.85081e-09
6772	'STAT1'	0.799137	3.2478e-36	-0.960883	4.46224e-52
6774	'STAT3'	0.404723	4.05185e-09	-0.559997	2.08684e-15
6776	'STAT5A'	2.10524	1.45519e-55	-2.1073	3.36444e-56
6778	'STAT6'	0.35476	1.12797e-08	-0.362947	9.24928e-10
6781	'STC1'	0.777209	2.13875e-25	-0.606359	1.97697e-16
8614	'STC2'	0.520118	7.41198e-32	-0.385275	4.32094e-16
256227	'STEAP1B'	0.528394	0.000191987	-0.653962	9.28286e-07
6789	'STK4'	0.33017	1.72112e-05	-1.06786	2.48519e-45
8676	'STX11'	1.79216	0.000656846	-1.23277	0.0134613
6810	'STX4'	0.481913	0.000236297	-0.273317	0.0353414
10228	'STX6'	0.520192	4.5111e-07	-0.845643	1.34042e-16
6814	'STXBP3'	0.332159	0.0318448	-0.330025	0.0154615
9766	'SUSD6'	0.564044	0.000342355	-1.36058	3.26396e-18
6840	'SVIL'	0.65086	0.00032906	-1.37253	3.26439e-14
23075	'SWAP70'	0.47955	5.07435e-08	-0.428801	4.42987e-07
85360	'SYDE1'	0.348212	9.76369e-05	-0.350531	2.43466e-05
9144	'SYNGR2'	0.577286	1.24764e-14	-0.441369	4.91347e-09
9143	'SYNGR3'	1.61334	0.00849135	-1.67843	0.00250239
8871	'SYNJ2'	0.523908	3.92745e-10	-1.18819	5.53426e-43
11346	'SYNPO'	0.343622	0.0309701	-0.697118	2.32145e-07
84447	'SYVN1'	0.319172	0.0412499	-0.479002	0.000228361
23118	'TAB2'	0.523193	1.19876e-09	-0.752589	7.23476e-19
6884	'TAF13'	0.428334	0.00203859	-0.598041	2.07229e-06
6875	'TAF4B'	0.98601	4.65048e-05	-0.921106	6.26756e-05
85461	'TANC1'	0.275266	0.0191046	-0.510597	3.15833e-07
10010	'TANK'	0.539119	5.21927e-05	-0.710735	3.49795e-08
6890	'TAP1'	1.86443	1.08634e-179	-2.04135	5.04812e-211
6891	'TAP2'	0.832868	7.15495e-36	-0.852648	2.43494e-39
6892	'TAPBP'	1.1862	1.1306e-73	-1.28982	8.09646e-88
54906	'TASOR2'	0.206078	0.0274401	-0.791742	8.48973e-25
9797	'TATDN2'	0.376129	2.18378e-05	-1.08046	5.13946e-35
8887	'TAX1BP1'	0.211871	0.00959793	-0.245717	0.00105405
23216	'TBC1D1'	0.2331	0.0125148	-0.303288	0.000158262
83874	'TBC1D10A'	0.80588	3.00504e-05	-0.687115	0.000153881
55633	'TBC1D22B'	1.11214	1.05942e-14	-1.20194	1.43473e-17
23102	'TBC1D2B'	0.20633	0.0244769	-0.698553	2.61187e-20
23158	'TBC1D9'	0.348628	0.00435878	-0.630116	7.76653e-09
84897	'TBRG1'	0.378647	0.0110091	-0.380339	0.00374248
6926	'TBX3'	1.18763	7.7101e-53	-0.33311	5.60955e-06
23424	'TDRD7'	1.06831	7.78907e-15	-0.886494	2.16559e-11
7030	'TFE3'	0.242812	0.00249046	-0.290928	4.17037e-05
7980	'TFPI2'	1.7377	1.24449e-81	-1.39569	1.23097e-55
7048	'TGFBR2'	0.725447	2.15341e-37	-1.37189	2.44016e-115
7050	'TGIF1'	0.465773	0.000111325	-0.250794	0.0350835
60436	'TGIF2'	0.476025	0.00975608	-0.756033	4.51668e-06
7070	'THY1'	0.363198	2.42189e-14	-0.20616	1.46567e-05
92610	'TIFA'	2.26226	3.07291e-50	-1.44613	1.94389e-25
9414	'TJP2'	0.716165	9.97416e-31	-0.590476	2.24366e-21
59274	'TLNRD1'	0.342462	0.00878286	-0.803791	1.16815e-13
7097	'TLR2'	3.03821	1.1342e-67	-2.88018	8.75424e-64
7098	'TLR3'	0.712406	0.00507852	-1.1217	1.36475e-06
51284	'TLR7'	7.45915	3.32874e-05	-7.43693	1.33613e-05
4071	'TM4SF1'	0.535407	1.03199e-24	-0.499067	4.23047e-23
9375	'TM9SF2'	0.164124	0.0488443	-0.17511	0.010536
51014	'TMED7'	0.219824	0.0133804	-0.39685	1.30902e-07
100302736	'TMED7-TICAM2'	0.437277	0.0213805	-0.822131	2.07744e-06
8577	'TMEFF1'	3.21737	0.0155635	-2.53688	4.90406e-07
113277	'TMEM106A'	0.732004	0.00590038	-1.0077	4.22471e-05
54972	'TMEM132A'	1.26783	8.34667e-45	-1.35764	2.25337e-47
55281	'TMEM140'	1.28612	0.000454108	-0.92411	0.00651387
25907	'TMEM158'	0.598215	2.92752e-13	-0.394919	8.5521e-08
55858	'TMEM165'	0.285895	0.00128896	-0.818805	9.34377e-26
100507421	'TMEM178B'	0.318532	0.0364522	-1.42381	1.4838e-25
25829	'TMEM184B'	0.210698	0.00859785	-0.328984	2.66178e-06
221468	'TMEM217'	2.06139	0.000181583	-2.62358	2.99373e-06
100862671	'TMEM265'	1.51003	1.07396e-09	-2.173	1.10644e-16
23585	'TMEM50A'	0.28191	0.00215197	-0.193375	0.0250873
55092	'TMEM51'	1.28215	1.19675e-08	-1.39131	1.32836e-09
55362	'TMEM63B'	0.431109	0.00015008	-0.350587	0.00127587
84910	'TMEM87B'	0.420543	3.63072e-05	-0.827146	9.00674e-17
29766	'TMOD3'	0.283585	0.000325073	-0.704667	1.57488e-22
160335	'TMTC2'	0.622817	0.00782057	-1.05428	1.00198e-06
3371	'TNC'	0.635076	1.00654e-28	-1.22914	4.01386e-98
7126	'TNFAIP1'	0.731617	1.60629e-21	-1.13415	3.41624e-49
7127	'TNFAIP2'	2.88744	0	-2.38053	0
7128	'TNFAIP3'	3.42331	0	-1.69995	2.87745e-138
7130	'TNFAIP6'	1.77334	0.0435575	-2.46292	0.00241326
25816	'TNFAIP8'	1.38613	1.72741e-12	-1.04777	2.42854e-08
8797	'TNFRSF10A'	0.482259	0.0128334	-0.800247	3.79588e-06
8795	'TNFRSF10B'	0.884568	6.17635e-53	-1.09199	2.15095e-79
4982	'TNFRSF11B'	2.11706	3.339e-89	-2.27135	7.29472e-95
7133	'TNFRSF1B'	0.756608	0.0249127	-0.758749	0.0101687
3604	'TNFRSF9'	4.02918	2.79404e-31	-5.63924	2.24227e-27
8743	'TNFSF10'	5.814	0.00273595	-4.79166	0.000335873
10673	'TNFSF13B'	3.66106	3.38401e-08	-3.39699	1.54499e-08
8995	'TNFSF18'	1.62478	0.0154929	-1.38987	0.0205293
7292	'TNFSF4'	1.23441	1.0262e-104	-1.67546	1.08291e-184
10318	'TNIP1'	2.16002	0	-2.37036	0
79155	'TNIP2'	0.734872	4.36317e-11	-0.676826	5.49059e-10
79931	'TNIP3'	3.4824	8.12672e-10	-4.56101	7.11036e-11
85456	'TNKS1BP1'	0.820877	2.02275e-28	-1.1107	1.26786e-55
3842	'TNPO1'	0.215367	6.14382e-05	-0.300663	5.98737e-10
64759	'TNS3'	0.479201	4.72241e-16	-1.02271	4.18458e-67
10766	'TOB2'	0.298979	0.000191993	-0.479528	7.04618e-11
10953	'TOMM34'	0.295748	5.18121e-06	-0.190004	0.00298153
54863	'TOR4A'	0.271604	0.015466	-0.661285	9.28647e-12
7159	'TP53BP2'	0.633757	5.4659e-12	-0.50096	2.92994e-08
8626	'TP63'	2.49021	0.000262989	-3.75121	2.59237e-06
7168	'TPM1'	0.164425	0.00351181	-0.539633	1.57538e-34
7170	'TPM3'	0.179013	9.54297e-05	-0.0966688	0.0324064
7171	'TPM4'	0.137776	0.00220658	-0.163608	8.54841e-05
7185	'TRAF1'	5.20211	0	-5.05435	0
7186	'TRAF2'	0.703206	1.81687e-08	-0.874744	8.06509e-13
7187	'TRAF3'	0.702146	2.15378e-16	-1.74282	1.28112e-68
9618	'TRAF4'	0.414633	4.2707e-05	-0.260247	0.00534423
7109	'TRAPPC10'	0.302419	0.00632291	-0.777398	1.38191e-15
9830	'TRIM14'	0.674564	3.57911e-18	-1.14654	6.38991e-47
10626	'TRIM16'	1.31565	5.06135e-30	-1.04202	5.29685e-21
6737	'TRIM21'	1.05913	6.35163e-24	-1.14899	8.81002e-26
10346	'TRIM22'	0.65218	6.00988e-19	-0.999103	7.69458e-38
7706	'TRIM25'	1.03699	2.58183e-53	-1.38309	2.43013e-92
4591	'TRIM37'	0.519499	2.4317e-05	-0.580219	9.03227e-07
54765	'TRIM44'	0.266428	0.00015008	-0.757333	4.61228e-37
91107	'TRIM47'	1.525	4.23292e-23	-1.40616	4.95733e-20
81844	'TRIM56'	0.519168	2.02506e-05	-1.96347	2.24368e-49
81603	'TRIM8'	0.533211	2.41106e-13	-0.928234	5.17647e-36
7204	'TRIO'	0.42883	9.52666e-14	-1.39868	3.26674e-160
9322	'TRIP10'	0.643955	3.79237e-09	-0.53302	3.48574e-07
9320	'TRIP12'	0.182254	0.0083824	-0.642562	6.26488e-32
388610	'TRNP1'	0.379769	0.0204711	-0.415097	0.00382668
54822	'TRPM7'	0.270285	0.0419768	-0.382462	0.000502892
25987	'TSKU'	0.620999	4.9158e-06	-0.832997	3.3201e-10
55622	'TTC27'	0.306115	0.0233071	-0.376496	0.00103723
57217	'TTC7A'	0.42577	0.00899315	-0.558717	0.000114834
145567	'TTC7B'	0.308865	0.0495822	-0.455253	0.000292118
150465	'TTL'	0.286707	0.00226167	-0.549199	1.45263e-11
84617	'TUBB6'	0.347102	1.07176e-12	-0.629119	2.64999e-46
79670	'TUT7'	0.550927	3.09412e-06	-0.501445	9.84884e-06
7296	'TXNRD1'	0.283497	1.15653e-11	-0.605458	8.77098e-56
1890	'TYMP'	0.912522	3.8666e-09	-1.06512	3.59951e-11
6675	'UAP1'	0.147316	0.0111646	-0.398908	3.50943e-19
55236	'UBA6'	0.323828	8.07913e-05	-0.518926	5.52651e-12
10537	'UBD'	4.72071	1.13296e-51	-5.69871	1.44551e-44
7325	'UBE2E2'	0.420261	0.01034	-0.630389	1.04802e-05
9246	'UBE2L6'	0.889965	5.44935e-20	-0.641595	1.30628e-11
65264	'UBE2Z'	0.405991	2.68933e-12	-0.643991	1.49852e-30
9690	'UBE3C'	0.315789	2.83132e-06	-0.66682	1.49317e-25
29978	'UBQLN2'	0.364579	0.000560326	-0.550872	3.25816e-08
7371	'UCK2'	0.405706	1.82618e-07	-0.520961	7.57146e-12
55293	'UEVLD'	0.590601	0.000492936	-0.760132	1.45796e-06
51569	'UFM1'	0.4183	3.42924e-05	-0.225942	0.0271225
7357	'UGCG'	0.242168	0.000206769	-0.607285	2.82024e-26
7360	'UGP2'	0.194241	0.0290288	-0.324828	9.44027e-06
55665	'URGCP'	0.372795	0.000472963	-0.825896	1.08253e-15
79650	'USB1'	0.37721	1.04137e-05	-0.545992	1.32736e-11
8615	'USO1'	0.340235	1.11851e-06	-0.549973	8.3909e-17
9100	'USP10'	0.193272	0.0394668	-0.466231	4.89149e-10
219333	'USP12'	0.556352	7.28858e-09	-0.667138	8.99992e-13
11274	'USP18'	1.53293	8.47689e-12	-1.73119	1.76901e-14
57478	'USP31'	0.740914	5.47234e-08	-1.08808	6.93168e-15
84669	'USP32'	0.243367	0.016855	-0.330794	0.000134959
57602	'USP36'	0.48955	2.43288e-08	-0.844717	1.44e-24
10090	'UST'	0.625472	0.0135214	-1.01358	5.06703e-06
80146	'UXS1'	0.517836	1.82618e-07	-0.447226	3.13825e-06
7408	'VASP'	0.16169	0.0394668	-0.343056	1.23837e-08
7412	'VCAM1'	4.56328	2.70486e-138	-7.66994	1.15313e-68
7424	'VEGFC'	1.29685	1.15975e-53	-1.77058	2.08871e-89
55591	'VEZT'	0.309739	0.00378853	-0.517461	7.72161e-08
7428	'VHL'	0.548037	9.50014e-07	-0.965896	1.51838e-18
8876	'VNN1'	2.0467	1.9546e-06	-2.25307	5.37603e-08
81552	'VOPP1'	0.202507	0.0121418	-0.191601	0.00750167
55048	'VPS37C'	0.520932	0.000137217	-0.656605	4.41248e-07
7453	'WARS1'	0.559318	2.4535e-21	-0.342568	1.54917e-09
23325	'WASHC4'	0.303596	0.0016136	-0.359601	3.71888e-05
54838	'WBP1L'	0.383821	0.00458204	-1.2376	1.68516e-22
57590	'WDFY1'	0.274229	0.00108631	-0.484004	1.10378e-09
134430	'WDR36'	0.242108	0.0201508	-0.663868	4.00521e-14
23160	'WDR43'	0.245961	0.0037537	-0.520751	4.46527e-12
56270	'WDR45B'	0.251956	0.00265798	-0.171579	0.0318019
57599	'WDR48'	0.385049	0.00447002	-0.357084	0.00321243
7474	'WNT5A'	1.14261	2.11881e-35	-1.73677	6.23896e-76
7490	'WT1'	1.06775	1.269e-17	-1.2566	9.1189e-24
9589	'WTAP'	0.62412	1.00671e-15	-0.261014	0.00088791
23286	'WWC1'	1.68132	1.62974e-22	-2.5606	3.31448e-42
80014	'WWC2'	0.234519	0.0149503	-0.887904	1.18839e-26
54739	'XAF1'	2.53608	2.78737e-97	-2.9373	4.62856e-115
7494	'XBP1'	0.639052	2.83953e-09	-1.10186	6.45943e-23
23214	'XPO6'	0.204423	0.00100192	-0.525211	2.89064e-22
54464	'XRN1'	0.305137	0.0131497	-0.910034	2.23719e-17
7525	'YES1'	0.585925	2.68009e-15	-0.92629	1.51018e-35
10730	'YME1L1'	0.178152	0.0139141	-0.219592	0.000253379
7532	'YWHAG'	0.28267	5.83306e-07	-0.400329	2.47059e-14
85463	'ZC3H12C'	0.806908	1.85325e-08	-1.12494	1.4589e-14
23264	'ZC3H7B'	0.753777	3.82768e-48	-1.35037	1.31624e-167
56829	'ZC3HAV1'	0.536316	1.7738e-11	-1.22789	2.55877e-50
6935	'ZEB1'	0.710011	1.62457e-14	-1.25086	9.4028e-39
9839	'ZEB2'	0.412975	5.4435e-06	-0.673571	3.81059e-13
60685	'ZFAND3'	0.209886	0.0470287	-0.364343	2.49512e-05
85446	'ZFHX2'	1.58988	1.58018e-06	-2.13461	1.63123e-09
80829	'ZFP91'	0.205792	0.0204253	-0.455572	6.17071e-11
23414	'ZFPM2'	2.24279	4.36829e-16	-2.82464	9.50472e-24
83637	'ZMIZ2'	0.469736	1.44299e-07	-0.573758	1.73164e-11
84146	'ZNF644'	0.297922	0.0357373	-0.67386	1.00358e-08
90874	'ZNF697'	1.40263	4.07315e-37	-1.8612	2.54038e-58
374655	'ZNF710'	0.96759	5.01065e-10	-1.63482	4.17703e-23
57169	'ZNFX1'	0.961937	1.78823e-43	-1.49291	5.95411e-109
8882	'ZPR1'	0.374317	0.000443536	-0.296635	0.00437101
65249	'ZSWIM4'	1.22355	3.16587e-14	-1.76046	4.22307e-25
