# Supplementary material for: Medermycin Inhibits TNFα-Promoted Inflammatory Reaction in Human Synovial Fibroblasts
Source: Int J Mol Sci. 2023 Sep 8;24(18):13871. doi: 10.3390/ijms241813871 (PMC10531480; doi:10.3390/ijms241813871)
Supplement: Supplementary file 1 [file ijms-24-13871-s001.zip › Supplementary Table S2 submission.xlsx]

## Sheet: Sheet1
Supplementary Table 2. DEGs in the TNF signaling pathway and NF-kB signaling pathway in the KEGG pathway analysis
Gene Symbol	KEGG pathway	TNF/vehicle		TNF/TNF+ MED
		Log2 FC	Q-value	Log2 FC	Q-value
'BIRC2'	T, N	1.14089	4.5718e-84	-1.95161	6.26744e-236
'BIRC3'	T, N	4.05214	0	-3.92408	0
'FAS'	T	0.544503	1.09927e-07	-1.14396	5.15644e-28
'BCL2A1'	N	5.14441	2.9635e-45	-5.18815	8.57278e-45
'BCL3'	T	1.82313	1.1874e-22	-0.843126	5.50812e-07
'CSF1'	T	1.91741	3.89296e-129	-1.17675	1.50004e-69
'CSF2'	T	7.52865	8.88609e-28	-4.21405	1.02835e-56
'CYLD'	N	0.967798	8.64241e-32	-0.93104	4.023e-31
'EDN1'	T	0.734075	8.9104e-23	-0.628393	4.98284e-18
'CXCL1'	T, N	3.58619	2.61202e-215	-1.24135	2.05047e-48
'ICAM1'	T, N	4.19664	0	-2.54968	1.44736e-146
'IKBKB'	T, N	0.357647	0.00153503	-0.315001	0.0026057
'IL1B'	T, N	5.86138	1.15094e-19	-3.80689	1.39735e-194
'IL6'	T	4.20633	1.49503e-182	-2.50431	1.02208e-120
CXCL8' (IL8)	N	7.03312	0	-2.7208	2.18948e-55
'IL15'	T	1.71437	9.76474e-06	-1.22328	0.000612622
'CXCL10'	T	9.37363	6.74237e-09	-5.32461	4.69119e-14
'IRF1'	T	2.34055	1.01844e-124	-1.1148	7.52324e-40
'LIF'	T	2.30857	0	-1.60191	2.5281e-211
'LYN'	N	0.4588	0.00856127	-0.665447	1.67982e-05
'MAP3K5'	T	0.732489	2.71203e-07	-1.34244	1.52957e-19
'MMP9'	T	3.55614	4.21398e-09	-4.23129	5.52315e-10
'MMP14'	T	0.524245	1.52784e-32	-0.96736	1.14255e-103
'MYD88'	N	0.53349	7.98512e-08	-0.748357	1.88203e-15
NFKB1'	T, N	1.15262	9.90738e-56	-1.17885	1.25082e-51
'NFKB2'	N	2.31407	1.81946e-243	-2.56252	2.44577e-250
'NFKBIA'	T, N	2.97004	0	-1.36269	1.4715e-99
'PIK3CD'	T	1.05295	5.36355e-35	-1.36325	9.13374e-48
'PLAU'	N	1.5516	5.98628e-69	-0.957754	9.22023e-29
'MAPK1'	T	0.179741	0.0370244	-0.498485	2.12494e-13
'MAP2K3'	T	0.685575	3.76627e-25	-0.60922	1.24815e-20
RELA' (RelA)	T, N	0.595743	6.48453e-17	-0.510598	1.96881e-12
'RELB'	N	2.57429	2.03971e-114	-2.76526	1.94508e-123
'CCL2'	T	5.05812	0	-3.7422	0
'TNFAIP3'	N	3.42331	0	-1.69995	2.87745e-138
'TRAF1'	N	5.20211	0	-5.05435	0
'TRAF2'	N	0.703206	1.81687e-08	-0.874744	8.06509e-13
'TRAF3'	N	0.702146	2.15378e-16	-1.74282	1.28112e-68
'VCAM1'	N	4.56328	2.70486e-138	-7.66994	1.15313e-68
'TRIM25'	N	1.03699	2.58183e-53	-1.38309	2.43013e-92
'CFLAR'	N	1.33207	9.75782e-75	-2.04078	2.90085e-150
'AKT3'	T	0.299049	0.000811267	-0.85144	5.89527e-25
'CREB3'	T	0.700296	5.2713e-15	-0.637003	1.696e-13
'TNFSF13B'	N	3.66106	3.38401e-08	-3.39699	1.54499e-08
'ERC1'	N	0.244348	0.0170801	-1.46966	7.28429e-52
'TAB2'	T, N	0.523193	1.19876e-09	-0.752589	7.23476e-19
'DDX58'	N	2.24287	1.68993e-111	-2.43347	9.81315e-127
'EDARADD'	N	1.2209	4.84117e-07	-2.01285	3.62432e-14
'DAB2IP'	T	0.306513	0.0291066	-1.14436	1.50237e-22
'MLKL'	T	0.627859	0.000504986	-0.685133	6.9178e-05
T, TNF pathway; N, NF-kb pathway
